# Supplementary material for: Uncovering the potential role of oxidative stress in the development of periodontitis and establishing a stable diagnostic model via combining single-cell and machine learning analysis
Source: Front Immunol. 2023 Jul 5;14:1181467. doi: 10.3389/fimmu.2023.1181467 (PMC10355807; doi:10.3389/fimmu.2023.1181467)
Supplement: Supplementary Table 1 — Sample information of the 3 GEO datasets and inclusion criteria for patients with periodontitis (GSE10334,GSE23586,GSE16134). [file Table_1.xls]

## Sheet: Sheet1
GSE10334	Ninety non-smokers, 63 with chronic and 27 with aggressive periodontitis, each contributing with >=2 “diseased” interproximal papillae (with bleeding on probing, probing pocket depth >=4mm, and clinical attachment loss >=3mm) and a “healthy” papilla, if available (no BoP, PPD<=4mm and CAL<=2mm).	GSE23586	Two distinct gingival samples, including healthy and periodontitis-affected gingiva, were taken from three patients(Microarray-case 1, Microarray-case 2, and Microarray-case 3) and were used for microarray analysis.Diseased sites showed bleeding on probing and a gingival index of ≥ 1, and had a probing pocket depth and clinical attachment loss of ≥ 5 mm. Healthy sites had a probing pocket depth o…	GSE16134	241 gingival tissue biopsies obtained from sites with periodontal pathology (bleeding on probing, probing pocket depth [PPD] ≥4 mm, and clinical attachment loss ≥3 mm), harvested from systemically healthy patients with periodontitis (n = 65 with chronic (CP) ; n = 55 with aggressive (AgP) )
GSM261086	Gingival tissue sample 1 from patient 1, Affected site	GSM578529	Healthy_gingiva_CP1	GSM404005	Sample 1 from patient 1, Affected site
GSM261087	Gingival tissue sample 2 from patient 1, Affected site	GSM578530	Perio_gingiva_CP1	GSM404006	Sample 2 from patient 1, Affected site
GSM261088	Gingival tissue sample 4 from patient 1, Unaffected site	GSM578531	Healthy_gingiva_CP2	GSM404007	Sample 4 from patient 1, Unaffected site
GSM261089	Gingival tissue sample 1 from patient 10, Affected site	GSM578532	Perio_gingiva_CP2	GSM404008	Sample 1 from patient 2, Affected site
GSM261090	Gingival tissue sample 2 from patient 10, Affected site	GSM578533	Healthy_gingiva_CP3	GSM404009	Sample 2 from patient 2, Affected site
GSM261091	Gingival tissue sample 4 from patient 10, Unaffected site	GSM578534	Perio_gingiva_CP3	GSM404010	Sample 4 from patient 2, Unaffected site
GSM261092	Gingival tissue sample 1 from patient 11, Affected site			GSM404011	Sample 1 from patient 3, Affected site
GSM261093	Gingival tissue sample 2 from patient 11, Affected site			GSM404012	Sample 2 from patient 3, Affected site
GSM261094	Gingival tissue sample 1 from patient 12, Affected site			GSM404013	Sample 3 from patient 3, Unaffected site
GSM261095	Gingival tissue sample 2 from patient 12, Affected site			GSM404014	Sample 1 from patient 4, Affected site
GSM261096	Gingival tissue sample 4 from patient 12, Unaffected site			GSM404015	Sample 2 from patient 4, Affected site
GSM261097	Gingival tissue sample 1 from patient 13, Affected site			GSM404016	Sample 3 from patient 4, Unaffected site
GSM261098	Gingival tissue sample 2 from patient 13, Affected site			GSM404017	Sample 1 from patient 5, Unaffected site
GSM261099	Gingival tissue sample 3 from patient 13, Unaffected site			GSM404018	Sample 2 from patient 5, Affected site
GSM261100	Gingival tissue sample 1 from patient 14, Affected site			GSM404019	Sample 3 from patient 5, Affected site
GSM261101	Gingival tissue sample 2 from patient 14, Affected site			GSM404020	Sample 1 from patient 7, Affected site
GSM261102	Gingival tissue sample 3 from patient 14, Unaffected site			GSM404021	Sample 2 from patient 7, Affected site
GSM261103	Gingival tissue sample 1 from patient 15, Affected site			GSM404022	Sample 3 from patient 7, Affected site
GSM261104	Gingival tissue sample 2 from patient 15, Affected site			GSM404023	Sample 1 from patient 8, Affected site
GSM261105	Gingival tissue sample 1 from patient 16, Affected site			GSM404024	Sample 2 from patient 8, Affected site
GSM261106	Gingival tissue sample 2 from patient 16, Affected site			GSM404025	Sample 3 from patient 8, Unaffected site
GSM261107	Gingival tissue sample 1 from patient 17, Affected site			GSM404026	Sample 1 from patient 9, Affected site
GSM261108	Gingival tissue sample 2 from patient 17, Affected site			GSM404027	Sample 2 from patient 9, Affected site
GSM261109	Gingival tissue sample 4 from patient 17, Unaffected site			GSM404028	Sample 3 from patient 9, Unaffected site
GSM261110	Gingival tissue sample 1 from patient 18, Affected site			GSM404029	Sample 1 from patient 10, Affected site
GSM261111	Gingival tissue sample 2 from patient 18, Affected site			GSM404030	Sample 2 from patient 10, Affected site
GSM261112	Gingival tissue sample 3 from patient 18, Affected site			GSM404031	Sample 4 from patient 10, Unaffected site
GSM261113	Gingival tissue sample 4 from patient 18, Unaffected site			GSM404032	Sample 1 from patient 11, Affected site
GSM261114	Gingival tissue sample 1 from patient 2, Affected site			GSM404033	Sample 2 from patient 11, Affected site
GSM261115	Gingival tissue sample 2 from patient 2, Affected site			GSM404034	Sample 1 from patient 12, Affected site
GSM261116	Gingival tissue sample 4 from patient 2, Unaffected site			GSM404035	Sample 2 from patient 12, Affected site
GSM261117	Gingival tissue sample 1 from patient 20, Unaffected site			GSM404036	Sample 4 from patient 12, Unaffected site
GSM261118	Gingival tissue sample 2 from patient 20, Affected site			GSM404037	Sample 1 from patient 13, Affected site
GSM261119	Gingival tissue sample 3 from patient 20, Affected site			GSM404038	Sample 2 from patient 13, Affected site
GSM261120	Gingival tissue sample 1 from patient 21, Affected site			GSM404039	Sample 3 from patient 13, Unaffected site
GSM261121	Gingival tissue sample 2 from patient 21, Affected site			GSM404040	Sample 1 from patient 14, Affected site
GSM261122	Gingival tissue sample 3 from patient 21, Unaffected site			GSM404041	Sample 2 from patient 14, Affected site
GSM261123	Gingival tissue sample 1 from patient 22, Affected site			GSM404042	Sample 3 from patient 14, Unaffected site
GSM261124	Gingival tissue sample 2 from patient 22, Affected site			GSM404043	Sample 1 from patient 15, Affected site
GSM261125	Gingival tissue sample 1 from patient 23, Affected site			GSM404044	Sample 2 from patient 15, Affected site
GSM261126	Gingival tissue sample 2 from patient 23, Affected site			GSM404045	Sample 1 from patient 16, Affected site
GSM261127	Gingival tissue sample 4 from patient 23, Unaffected site			GSM404046	Sample 2 from patient 16, Affected site
GSM261128	Gingival tissue sample 1 from patient 24, Affected site			GSM404047	Sample 1 from patient 17, Affected site
GSM261129	Gingival tissue sample 2 from patient 24, Affected site			GSM404048	Sample 2 from patient 17, Affected site
GSM261130	Gingival tissue sample 1 from patient 25, Affected site			GSM404049	Sample 4 from patient 17, Unaffected site
GSM261131	Gingival tissue sample 2 from patient 25, Affected site			GSM404050	Sample 1 from patient 18, Affected site
GSM261132	Gingival tissue sample 1 from patient 26, Affected site			GSM404051	Sample 2 from patient 18, Affected site
GSM261133	Gingival tissue sample 2 from patient 26, Affected site			GSM404052	Sample 3 from patient 18, Affected site
GSM261134	Gingival tissue sample 4 from patient 26, Unaffected site			GSM404053	Sample 4 from patient 18, Unaffected site
GSM261135	Gingival tissue sample 1 from patient 27, Affected site			GSM404054	Sample 1 from patient 20, Unaffected site
GSM261136	Gingival tissue sample 2 from patient 27, Affected site			GSM404055	Sample 2 from patient 20, Affected site
GSM261137	Gingival tissue sample 3 from patient 27, Unaffected site			GSM404056	Sample 3 from patient 20, Affected site
GSM261138	Gingival tissue sample 1 from patient 28, Unaffected site			GSM404057	Sample 1 from patient 21, Affected site
GSM261139	Gingival tissue sample 2 from patient 28, Affected site			GSM404058	Sample 2 from patient 21, Affected site
GSM261140	Gingival tissue sample 3 from patient 28, Affected site			GSM404059	Sample 3 from patient 21, Unaffected site
GSM261141	Gingival tissue sample 1 from patient 29, Affected site			GSM404060	Sample 1 from patient 22, Affected site
GSM261142	Gingival tissue sample 2 from patient 29, Affected site			GSM404061	Sample 2 from patient 22, Affected site
GSM261143	Gingival tissue sample 3 from patient 29, Unaffected site			GSM404062	Sample 1 from patient 23, Affected site
GSM261144	Gingival tissue sample 1 from patient 3, Affected site			GSM404063	Sample 2 from patient 23, Affected site
GSM261145	Gingival tissue sample 2 from patient 3, Affected site			GSM404064	Sample 4 from patient 23, Unaffected site
GSM261146	Gingival tissue sample 3 from patient 3, Unaffected site			GSM404065	Sample 1 from patient 24, Affected site
GSM261147	Gingival tissue sample 1 from patient 30, Affected site			GSM404066	Sample 2 from patient 24, Affected site
GSM261148	Gingival tissue sample 2 from patient 30, Affected site			GSM404067	Sample 1 from patient 25, Affected site
GSM261149	Gingival tissue sample 1 from patient 31, Affected site			GSM404068	Sample 2 from patient 25, Affected site
GSM261150	Gingival tissue sample 2 from patient 31, Affected site			GSM404069	Sample 1 from patient 26, Affected site
GSM261151	Gingival tissue sample 3 from patient 31, Unaffected site			GSM404070	Sample 2 from patient 26, Affected site
GSM261152	Gingival tissue sample 1 from patient 32, Affected site			GSM404071	Sample 4 from patient 26, Unaffected site
GSM261153	Gingival tissue sample 2 from patient 32, Affected site			GSM404072	Sample 1 from patient 27, Affected site
GSM261154	Gingival tissue sample 4 from patient 32, Unaffected site			GSM404073	Sample 2 from patient 27, Affected site
GSM261155	Gingival tissue sample 1 from patient 33, Affected site			GSM404074	Sample 3 from patient 27, Unaffected site
GSM261156	Gingival tissue sample 2 from patient 33, Affected site			GSM404075	Sample 1 from patient 28, Unaffected site
GSM261157	Gingival tissue sample 1 from patient 34, Affected site			GSM404076	Sample 2 from patient 28, Affected site
GSM261158	Gingival tissue sample 2 from patient 34, Affected site			GSM404077	Sample 3 from patient 28, Affected site
GSM261159	Gingival tissue sample 3 from patient 34, Unaffected site			GSM404078	Sample 1 from patient 29, Affected site
GSM261160	Gingival tissue sample 1 from patient 35, Affected site			GSM404079	Sample 2 from patient 29, Affected site
GSM261161	Gingival tissue sample 2 from patient 35, Affected site			GSM404080	Sample 3 from patient 29, Unaffected site
GSM261162	Gingival tissue sample 4 from patient 35, Unaffected site			GSM404081	Sample 1 from patient 30, Affected site
GSM261163	Gingival tissue sample 1 from patient 36, Affected site			GSM404082	Sample 2 from patient 30, Affected site
GSM261164	Gingival tissue sample 2 from patient 36, Affected site			GSM404083	Sample 1 from patient 31, Affected site
GSM261165	Gingival tissue sample 3 from patient 36, Unaffected site			GSM404084	Sample 2 from patient 31, Affected site
GSM261166	Gingival tissue sample 1 from patient 37, Affected site			GSM404085	Sample 3 from patient 31, Unaffected site
GSM261167	Gingival tissue sample 2 from patient 37, Affected site			GSM404086	Sample 1 from patient 32, Affected site
GSM261168	Gingival tissue sample 3 from patient 37, Unaffected site			GSM404087	Sample 2 from patient 32, Affected site
GSM261169	Gingival tissue sample 1 from patient 38, Affected site			GSM404088	Sample 4 from patient 32, Unaffected site
GSM261170	Gingival tissue sample 2 from patient 38, Affected site			GSM404089	Sample 1 from patient 33, Affected site
GSM261171	Gingival tissue sample 3 from patient 38, Unaffected site			GSM404090	Sample 2 from patient 33, Affected site
GSM261172	Gingival tissue sample 1 from patient 39, Affected site			GSM404091	Sample 1 from patient 34, Affected site
GSM261173	Gingival tissue sample 2 from patient 39, Affected site			GSM404092	Sample 2 from patient 34, Affected site
GSM261174	Gingival tissue sample 3 from patient 39, Unaffected site			GSM404093	Sample 3 from patient 34, Unaffected site
GSM261175	Gingival tissue sample 1 from patient 4, Affected site			GSM404094	Sample 1 from patient 35, Affected site
GSM261176	Gingival tissue sample 2 from patient 4, Affected site			GSM404095	Sample 2 from patient 35, Affected site
GSM261177	Gingival tissue sample 3 from patient 4, Unaffected site			GSM404096	Sample 4 from patient 35, Unaffected site
GSM261178	Gingival tissue sample 1 from patient 40, Affected site			GSM404097	Sample 1 from patient 36, Affected site
GSM261179	Gingival tissue sample 2 from patient 40, Affected site			GSM404098	Sample 2 from patient 36, Affected site
GSM261180	Gingival tissue sample 1 from patient 41, Affected site			GSM404099	Sample 3 from patient 36, Unaffected site
GSM261181	Gingival tissue sample 2 from patient 41, Affected site			GSM404100	Sample 1 from patient 37, Affected site
GSM261182	Gingival tissue sample 1 from patient 42, Affected site			GSM404101	Sample 2 from patient 37, Affected site
GSM261183	Gingival tissue sample 2 from patient 42, Affected site			GSM404102	Sample 3 from patient 37, Unaffected site
GSM261184	Gingival tissue sample 3 from patient 42, Unaffected site			GSM404103	Sample 1 from patient 38, Affected site
GSM261185	Gingival tissue sample 4 from patient 42, Affected site			GSM404104	Sample 2 from patient 38, Affected site
GSM261186	Gingival tissue sample 1 from patient 43, Affected site			GSM404105	Sample 3 from patient 38, Unaffected site
GSM261187	Gingival tissue sample 2 from patient 43, Affected site			GSM404106	Sample 1 from patient 39, Affected site
GSM261188	Gingival tissue sample 4 from patient 43, Unaffected site			GSM404107	Sample 2 from patient 39, Affected site
GSM261189	Gingival tissue sample 1 from patient 44, Affected site			GSM404108	Sample 3 from patient 39, Unaffected site
GSM261190	Gingival tissue sample 2 from patient 44, Affected site			GSM404109	Sample 1 from patient 40, Affected site
GSM261191	Gingival tissue sample 1 from patient 45, Affected site			GSM404110	Sample 2 from patient 40, Affected site
GSM261192	Gingival tissue sample 2 from patient 45, Affected site			GSM404111	Sample 1 from patient 41, Affected site
GSM261193	Gingival tissue sample 3 from patient 45, Unaffected site			GSM404112	Sample 2 from patient 41, Affected site
GSM261194	Gingival tissue sample 1 from patient 46, Affected site			GSM404113	Sample 1 from patient 42, Affected site
GSM261195	Gingival tissue sample 2 from patient 46, Affected site			GSM404114	Sample 2 from patient 42, Affected site
GSM261196	Gingival tissue sample 3 from patient 46, Unaffected site			GSM404115	Sample 3 from patient 42, Unaffected site
GSM261197	Gingival tissue sample 1 from patient 47, Affected site			GSM404116	Sample 2 from patient 43, Affected site
GSM261198	Gingival tissue sample 2 from patient 47, Affected site			GSM404117	Sample 4 from patient 43, Unaffected site
GSM261199	Gingival tissue sample 3 from patient 47, Unaffected site			GSM404118	Sample 1 from patient 44, Affected site
GSM261200	Gingival tissue sample 1 from patient 48, Affected site			GSM404119	Sample 2 from patient 44, Affected site
GSM261201	Gingival tissue sample 2 from patient 48, Affected site			GSM404120	Sample 1 from patient 45, Affected site
GSM261202	Gingival tissue sample 3 from patient 48, Unaffected site			GSM404121	Sample 2 from patient 45, Affected site
GSM261203	Gingival tissue sample 1 from patient 49, Affected site			GSM404122	Sample 3 from patient 45, Unaffected site
GSM261204	Gingival tissue sample 2 from patient 49, Affected site			GSM404123	Sample 1 from patient 46, Affected site
GSM261205	Gingival tissue sample 3 from patient 49, Unaffected site			GSM404124	Sample 2 from patient 46, Affected site
GSM261206	Gingival tissue sample 1 from patient 5, Unaffected site			GSM404125	Sample 3 from patient 46, Unaffected site
GSM261207	Gingival tissue sample 2 from patient 5, Affected site			GSM404126	Sample 1 from patient 47, Affected site
GSM261208	Gingival tissue sample 3 from patient 5, Affected site			GSM404127	Sample 2 from patient 47, Affected site
GSM261209	Gingival tissue sample 1 from patient 50, Affected site			GSM404128	Sample 3 from patient 47, Unaffected site
GSM261210	Gingival tissue sample 2 from patient 50, Affected site			GSM404129	Sample 1 from patient 48, Affected site
GSM261211	Gingival tissue sample 1 from patient 52, Affected site			GSM404130	Sample 2 from patient 48, Affected site
GSM261212	Gingival tissue sample 2 from patient 52, Affected site			GSM404131	Sample 3 from patient 48, Unaffected site
GSM261213	Gingival tissue sample 2 from patient 53, Affected site			GSM404132	Sample 1 from patient 49, Affected site
GSM261214	Gingival tissue sample 3 from patient 53, Affected site			GSM404133	Sample 2 from patient 49, Affected site
GSM261215	Gingival tissue sample 1 from patient 54, Affected site			GSM404134	Sample 3 from patient 49, Unaffected site
GSM261216	Gingival tissue sample 2 from patient 54, Affected site			GSM404135	Sample 1 from patient 50, Affected site
GSM261217	Gingival tissue sample 3 from patient 54, Unaffected site			GSM404136	Sample 2 from patient 50, Affected site
GSM261218	Gingival tissue sample 1 from patient 55, Affected site			GSM404137	Sample 1 from patient 52, Affected site
GSM261219	Gingival tissue sample 2 from patient 55, Affected site			GSM404138	Sample 2 from patient 52, Affected site
GSM261220	Gingival tissue sample 3 from patient 55, Unaffected site			GSM404139	Sample 2 from patient 53, Affected site
GSM261221	Gingival tissue sample 1 from patient 56, Affected site			GSM404140	Sample 3 from patient 53, Affected site
GSM261222	Gingival tissue sample 2 from patient 56, Affected site			GSM404141	Sample 1 from patient 54, Affected site
GSM261223	Gingival tissue sample 4 from patient 56, Unaffected site			GSM404142	Sample 2 from patient 54, Affected site
GSM261224	Gingival tissue sample 1 from patient 58, Affected site			GSM404143	Sample 3 from patient 54, Unaffected site
GSM261225	Gingival tissue sample 2 from patient 58, Affected site			GSM404144	Sample 1 from patient 55, Affected site
GSM261226	Gingival tissue sample 3 from patient 58, Unaffected site			GSM404145	Sample 2 from patient 55, Affected site
GSM261227	Gingival tissue sample 1 from patient 59, Affected site			GSM404146	Sample 3 from patient 55, Unaffected site
GSM261228	Gingival tissue sample 2 from patient 59, Affected site			GSM404147	Sample 1 from patient 56, Affected site
GSM261229	Gingival tissue sample 4 from patient 59, Unaffected site			GSM404148	Sample 2 from patient 56, Affected site
GSM261230	Gingival tissue sample 1 from patient 60, Affected site			GSM404149	Sample 4 from patient 56, Unaffected site
GSM261231	Gingival tissue sample 2 from patient 60, Affected site			GSM404150	Sample 1 from patient 58, Affected site
GSM261232	Gingival tissue sample 1 from patient 61, Affected site			GSM404151	Sample 2 from patient 58, Affected site
GSM261233	Gingival tissue sample 2 from patient 61, Affected site			GSM404152	Sample 3 from patient 58, Unaffected site
GSM261234	Gingival tissue sample 4 from patient 61, Unaffected site			GSM404153	Sample 1 from patient 59, Affected site
GSM261235	Gingival tissue sample 1 from patient 62, Affected site			GSM404154	Sample 2 from patient 59, Affected site
GSM261236	Gingival tissue sample 2 from patient 62, Affected site			GSM404155	Sample 4 from patient 59, Unaffected site
GSM261237	Gingival tissue sample 3 from patient 62, Unaffected site			GSM404156	Sample 1 from patient 60, Affected site
GSM261238	Gingival tissue sample 1 from patient 63, Affected site			GSM404157	Sample 2 from patient 60, Affected site
GSM261239	Gingival tissue sample 2 from patient 63, Affected site			GSM404158	Sample 1 from patient 61, Affected site
GSM261240	Gingival tissue sample 3 from patient 63, Unaffected site			GSM404159	Sample 2 from patient 61, Affected site
GSM261241	Gingival tissue sample 1 from patient 64, Affected site			GSM404160	Sample 4 from patient 61, Unaffected site
GSM261242	Gingival tissue sample 2 from patient 64, Affected site			GSM404161	Sample 1 from patient 62, Affected site
GSM261243	Gingival tissue sample 3 from patient 64, Unaffected site			GSM404162	Sample 2 from patient 62, Affected site
GSM261244	Gingival tissue sample 1 from patient 65, Affected site			GSM404163	Sample 3 from patient 62, Unaffected site
GSM261245	Gingival tissue sample 2 from patient 65, Affected site			GSM404164	Sample 1 from patient 63, Affected site
GSM261246	Gingival tissue sample 4 from patient 65, Unaffected site			GSM404165	Sample 2 from patient 63, Affected site
GSM261247	Gingival tissue sample 1 from patient 66, Affected site			GSM404166	Sample 3 from patient 63, Unaffected site
GSM261248	Gingival tissue sample 2 from patient 66, Affected site			GSM404167	Sample 1 from patient 64, Affected site
GSM261249	Gingival tissue sample 3 from patient 66, Unaffected site			GSM404168	Sample 2 from patient 64, Affected site
GSM261250	Gingival tissue sample 1 from patient 67, Affected site			GSM404169	Sample 3 from patient 64, Unaffected site
GSM261251	Gingival tissue sample 2 from patient 67, Affected site			GSM404170	Sample 1 from patient 65, Affected site
GSM261252	Gingival tissue sample 1 from patient 68, Affected site			GSM404171	Sample 2 from patient 65, Affected site
GSM261253	Gingival tissue sample 2 from patient 68, Affected site			GSM404172	Sample 4 from patient 65, Unaffected site
GSM261254	Gingival tissue sample 3 from patient 68, Unaffected site			GSM404173	Sample 1 from patient 66, Affected site
GSM261255	Gingival tissue sample 1 from patient 69, Affected site			GSM404174	Sample 2 from patient 66, Affected site
GSM261256	Gingival tissue sample 2 from patient 69, Affected site			GSM404175	Sample 3 from patient 66, Unaffected site
GSM261257	Gingival tissue sample 3 from patient 69, Unaffected site			GSM404176	Sample 1 from patient 67, Affected site
GSM261258	Gingival tissue sample 1 from patient 7, Affected site			GSM404177	Sample 2 from patient 67, Affected site
GSM261259	Gingival tissue sample 2 from patient 7, Affected site			GSM404178	Sample 1 from patient 68, Affected site
GSM261260	Gingival tissue sample 3 from patient 7, Affected site			GSM404179	Sample 2 from patient 68, Affected site
GSM261261	Gingival tissue sample 1 from patient 70, Affected site			GSM404180	Sample 3 from patient 68, Unaffected site
GSM261262	Gingival tissue sample 2 from patient 70, Affected site			GSM404181	Sample 1 from patient 69, Affected site
GSM261263	Gingival tissue sample 1 from patient 71, Affected site			GSM404182	Sample 2 from patient 69, Affected site
GSM261264	Gingival tissue sample 2 from patient 71, Affected site			GSM404183	Sample 3 from patient 69, Unaffected site
GSM261265	Gingival tissue sample 1 from patient 72, Affected site			GSM404184	Sample 1 from patient 70, Affected site
GSM261266	Gingival tissue sample 2 from patient 72, Unaffected site			GSM404185	Sample 2 from patient 70, Affected site
GSM261267	Gingival tissue sample 3 from patient 72, Affected site			GSM404186	Sample 1 from patient 71, Affected site
GSM261268	Gingival tissue sample 1 from patient 73, Affected site			GSM404187	Sample 2 from patient 71, Affected site
GSM261269	Gingival tissue sample 2 from patient 73, Affected site			GSM404188	Sample 1 from patient 72, Affected site
GSM261270	Gingival tissue sample 1 from patient 74, Affected site			GSM404189	Sample 2 from patient 72, Affected site
GSM261271	Gingival tissue sample 2 from patient 74, Affected site			GSM404190	Sample 3 from patient 72, Unaffected site
GSM261272	Gingival tissue sample 3 from patient 74, Unaffected site			GSM404191	Sample 1 from patient 73, Affected site
GSM261273	Gingival tissue sample 1 from patient 75, Affected site			GSM404192	Sample 2 from patient 73, Affected site
GSM261274	Gingival tissue sample 2 from patient 75, Affected site			GSM404193	Sample 1 from patient 74, Affected site
GSM261275	Gingival tissue sample 1 from patient 76, Affected site			GSM404194	Sample 2 from patient 74, Affected site
GSM261276	Gingival tissue sample 2 from patient 76, Affected site			GSM404195	Sample 3 from patient 74, Unaffected site
GSM261277	Gingival tissue sample 3 from patient 76, Unaffected site			GSM404196	Sample 1 from patient 75, Affected site
GSM261278	Gingival tissue sample 1 from patient 77, Affected site			GSM404197	Sample 2 from patient 75, Affected site
GSM261279	Gingival tissue sample 2 from patient 77, Affected site			GSM404198	Sample 1 from patient 76, Affected site
GSM261280	Gingival tissue sample 3 from patient 77, Unaffected site			GSM404199	Sample 2 from patient 76, Affected site
GSM261281	Gingival tissue sample 1 from patient 78, Affected site			GSM404200	Sample 3 from patient 76, Unaffected site
GSM261282	Gingival tissue sample 2 from patient 78, Affected site			GSM404201	Sample 1 from patient 77, Affected site
GSM261283	Gingival tissue sample 3 from patient 78, Unaffected site			GSM404202	Sample 2 from patient 77, Affected site
GSM261284	Gingival tissue sample 1 from patient 8, Affected site			GSM404203	Sample 3 from patient 77, Unaffected site
GSM261285	Gingival tissue sample 2 from patient 8, Affected site			GSM404204	Sample 1 from patient 78, Affected site
GSM261286	Gingival tissue sample 3 from patient 8, Unaffected site			GSM404205	Sample 2 from patient 78, Affected site
GSM261287	Gingival tissue sample 1 from patient 80, Affected site			GSM404206	Sample 3 from patient 78, Unaffected site
GSM261288	Gingival tissue sample 2 from patient 80, Affected site			GSM404207	Sample 1 from patient 80, Affected site
GSM261289	Gingival tissue sample 1 from patient 81, Affected site			GSM404208	Sample 2 from patient 80, Affected site
GSM261290	Gingival tissue sample 2 from patient 81, Affected site			GSM404209	Sample 1 from patient 81, Affected site
GSM261291	Gingival tissue sample 1 from patient 82, Affected site			GSM404210	Sample 2 from patient 81, Affected site
GSM261292	Gingival tissue sample 2 from patient 82, Affected site			GSM404211	Sample 1 from patient 82, Affected site
GSM261293	Gingival tissue sample 3 from patient 82, Unaffected site			GSM404212	Sample 2 from patient 82, Affected site
GSM261294	Gingival tissue sample 1 from patient 83, Affected site			GSM404213	Sample 1 from patient 83, Affected site
GSM261295	Gingival tissue sample 2 from patient 83, Affected site			GSM404214	Sample 2 from patient 83, Affected site
GSM261296	Gingival tissue sample 3 from patient 83, Unaffected site			GSM404215	Sample 3 from patient 83, Unaffected site
GSM261297	Gingival tissue sample 1 from patient 84, Affected site			GSM404216	Sample 1 from patient 84, Affected site
GSM261298	Gingival tissue sample 2 from patient 84, Affected site			GSM404217	Sample 2 from patient 84, Affected site
GSM261299	Gingival tissue sample 1 from patient 85, Affected site			GSM404218	Sample 1 from patient 85, Affected site
GSM261300	Gingival tissue sample 2 from patient 85, Affected site			GSM404219	Sample 2 from patient 85, Affected site
GSM261301	Gingival tissue sample 1 from patient 86, Affected site			GSM404220	Sample 1 from patient 86, Affected site
GSM261302	Gingival tissue sample 2 from patient 86, Affected site			GSM404221	Sample 2 from patient 86, Affected site
GSM261303	Gingival tissue sample 3 from patient 86, Unaffected site			GSM404222	Sample 3 from patient 86, Unaffected site
GSM261304	Gingival tissue sample 1 from patient 87, Affected site			GSM404223	Sample 1 from patient 87, Affected site
GSM261305	Gingival tissue sample 2 from patient 87, Affected site			GSM404224	Sample 2 from patient 87, Affected site
GSM261306	Gingival tissue sample 3 from patient 87, Unaffected site			GSM404225	Sample 3 from patient 87, Unaffected site
GSM261307	Gingival tissue sample 1 from patient 88, Affected site			GSM404226	Sample 1 from patient 88, Affected site
GSM261308	Gingival tissue sample 2 from patient 88, Affected site			GSM404227	Sample 2 from patient 88, Affected site
GSM261309	Gingival tissue sample 3 from patient 88, Unaffected site			GSM404228	Sample 3 from patient 88, Unaffected site
GSM261310	Gingival tissue sample 1 from patient 89, Affected site			GSM404229	Sample 1 from patient 89, Affected site
GSM261311	Gingival tissue sample 2 from patient 89, Affected site			GSM404230	Sample 2 from patient 89, Affected site
GSM261312	Gingival tissue sample 1 from patient 9, Affected site			GSM404231	Sample 1 from patient 90, Affected site
GSM261313	Gingival tissue sample 2 from patient 9, Affected site			GSM404232	Sample 2 from patient 90, Affected site
GSM261314	Gingival tissue sample 3 from patient 9, Unaffected site			GSM404233	Sample 3 from patient 90, Unaffected site
GSM261315	Gingival tissue sample 1 from patient 90, Affected site			GSM404234	Sample 1 from patient 91, Affected site
GSM261316	Gingival tissue sample 2 from patient 90, Affected site			GSM404235	Sample 2 from patient 91, Affected site
GSM261317	Gingival tissue sample 3 from patient 90, Unaffected site			GSM404236	Sample 3 from patient 91, Unaffected site
GSM261318	Gingival tissue sample 1 from patient 91, Affected site			GSM404237	Sample 1 from patient 92, Affected site
GSM261319	Gingival tissue sample 2 from patient 91, Affected site			GSM404238	Sample 2 from patient 92, Affected site
GSM261320	Gingival tissue sample 3 from patient 91, Unaffected site			GSM404239	Sample 3 from patient 92, Unaffected site
GSM261321	Gingival tissue sample 1 from patient 92, Affected site			GSM404240	Sample 1 from patient 93, Affected site
GSM261322	Gingival tissue sample 2 from patient 92, Affected site			GSM404241	Sample 2 from patient 93, Affected site
GSM261323	Gingival tissue sample 3 from patient 92, Unaffected site			GSM404242	Sample 3 from patient 93, Unaffected site
GSM261324	Gingival tissue sample 1 from patient 93, Affected site			GSM404243	Sample 1 from patient 94, Affected site
GSM261325	Gingival tissue sample 2 from patient 93, Affected site			GSM404244	Sample 2 from patient 94, Affected site
GSM261326	Gingival tissue sample 3 from patient 93, Unaffected site			GSM404245	Sample 3 from patient 94, Unaffected site
GSM261327	Gingival tissue sample 1 from patient 94, Affected site			GSM404246	Sample 1 from patient 95, Affected site
GSM261328	Gingival tissue sample 2 from patient 94, Affected site			GSM404247	Sample 2 from patient 95, Affected site
GSM261329	Gingival tissue sample 3 from patient 94, Unaffected site			GSM404248	Sample 3 from patient 95, Unaffected site
GSM261330	Gingival tissue sample 1 from patient 95, Affected site			GSM404249	Sample 1 from patient 98, Affected site
GSM261331	Gingival tissue sample 2 from patient 95, Affected site			GSM404250	Sample 2 from patient 98, Affected site
GSM261332	Gingival tissue sample 3 from patient 95, Unaffected site
