# Supplementary material for: Uncovering the potential role of oxidative stress in the development of periodontitis and establishing a stable diagnostic model via combining single-cell and machine learning analysis
Source: Front Immunol. 2023 Jul 5;14:1181467. doi: 10.3389/fimmu.2023.1181467 (PMC10355807; doi:10.3389/fimmu.2023.1181467)
Supplement: Supplementary Table 2 — Differentially expressed genes and their logFC values in patients with periodontitis versus normal samples. [file Table_2.xls]

logFC	AveExpr	t	P.Value	adj.P.Val	B
NRTN	-0.380504318974087	3.29515051384533	-9.70659896391534	1.09027066338722e-20	1.34743005752769e-16	36.1325397033401
LOC644656	-0.342709477858371	3.79275732654144	-9.70066063138448	1.14596875108666e-20	1.34743005752769e-16	36.0842514527038
NDUFAF5	-0.219464543534441	4.67244020456629	-9.51614009431736	5.33272103642001e-20	4.18014226308176e-16	34.5942508603544
MCUR1	-0.23502524763379	5.97255293899597	-9.18249812029705	8.15491001381044e-19	4.79427159711916e-15	31.9524340458007
CTD-2124B8.2	-0.291709271273839	3.60636515835384	-9.14360706702149	1.11564833338024e-18	5.24711724155396e-15	31.6489590367482
FAM131A	-0.264529144479865	5.19263821120542	-8.98335144285711	4.01780278999213e-18	1.57471084015758e-14	30.408469449811
WAS	0.300847357183842	6.28125457429315	8.9407499855758	5.63271165116494e-18	1.89226924555421e-14	30.0814389142726
PELO	-0.234343308406321	5.38788714132423	-8.79554618489046	1.76608738875784e-17	5.19141387925366e-14	28.9755054412845
XPR1	0.256689885212092	5.87171755951267	8.76709805072564	2.2057136120001e-17	5.76328458886603e-14	28.7604239099233
TMPRSS2	0.364209395497975	6.127035029462	8.75210862453894	2.47926229367023e-17	5.83023320979491e-14	28.6473076713532
CYP27C1	-0.412744483821233	3.48375756167134	-8.65242296923113	5.37474491644651e-17	1.08109610366393e-13	27.8987609656361
TSPAN1	0.262754900807835	4.85100085972282	8.6490488692498	5.51673466744647e-17	1.08109610366393e-13	27.8735382249285
FOXD1	-0.261763943046622	4.34917478889758	-8.6130396776068	7.28339047125449e-17	1.25197271167067e-13	27.6048205483185
PLEK	0.310772892698752	5.60523529592836	8.61004238688689	7.45348612152973e-17	1.25197271167067e-13	27.5824917579671
AKR1E2	0.236474949098168	4.85960319386092	8.56962768601089	1.01693427717407e-16	1.59428176413503e-13	27.2819939642012
LRRC47	-0.17141984654763	6.55040220980344	-8.53851328189104	1.29078555180722e-16	1.89713206476867e-13	27.051381968094
HOTS	-0.357729363607655	3.63228870511606	-8.46499270534929	2.26175409759321e-16	3.12867113876483e-13	26.5090172996724
TGFB3	0.318053838625399	5.56088883672893	8.43130274589514	2.92107598772386e-16	3.81622349596191e-13	26.2616877273516
RIMS3	-0.331983386000834	5.31378801862641	-8.42146913242976	3.14708253684672e-16	3.89509436507829e-13	26.1896388236406
PROX1	0.205916172736566	4.85176936950705	8.36610769801768	4.78178876286343e-16	5.22582500513835e-13	25.7852265582405
ERC2	-0.381932010797965	3.58959746188798	-8.36481961541673	4.82844009990389e-16	5.22582500513835e-13	25.7758416926039
NRIP3	0.221416055898408	4.56112582369224	8.36316754372253	4.8889330716552e-16	5.22582500513835e-13	25.7638064661356
RP11-727F15.11	-0.169149188661934	3.47643648983629	-8.35232996615674	5.30475925343248e-16	5.42377037407471e-13	25.6849010333344
TMEM8A	0.177345287959568	5.06736363620835	8.33607383560951	5.99483884934512e-16	5.87394293254999e-13	25.5666929757504
LOC284926	-0.246951955134063	3.52805445194071	-8.24780085237041	1.16096866861367e-15	1.09205356844476e-12	24.9279264054796
UBE2E3	-0.181843966145006	7.09005253318878	-8.21825094719402	1.446752359032e-15	1.30853186442295e-12	24.715277142552
FTH1P5	0.196682970918165	8.15579380086606	8.15593774510355	2.2965858157703e-15	2.00024118680201e-12	24.2688072841803
CD6	0.236198622396296	5.15465668092595	8.12326703537299	2.92307411941152e-15	2.45496467828861e-12	24.0357865495867
LRRC25	0.344283362693752	5.01315222928698	8.09091070823546	3.709142899382e-15	3.00773118696093e-12	23.8057313235717
LHFPL2	0.21336619764892	5.55449135793381	8.04358876501662	5.24784668010038e-15	4.11361208430802e-12	23.4705700136078
LINC01004	-0.286333369164996	3.93178638054036	-8.02485531107698	6.01804701142117e-15	4.56517398453485e-12	23.3383168261267
MICALCL	-0.320227205466394	3.9473198205155	-8.01509151681031	6.46266081420436e-15	4.74924786583843e-12	23.2694834773597
LZIC	-0.237591234510689	4.82091602738233	-8.00283626587363	7.0668426940245e-15	5.03587493311152e-12	23.1831793516399
FZD4	0.211662581812428	5.35084273197352	7.98476027528364	8.06104910912589e-15	5.57540090735895e-12	23.0560747820261
SELP	0.316514066798205	5.90780623244097	7.93171483878541	1.18461647646813e-14	7.95926887446414e-12	22.6843900008316
SCARNA15	-0.33920450179184	4.52835259982383	-7.91776899794261	1.31035679909865e-14	8.55954180211215e-12	22.586998816245
C15orf40	-0.301743017019064	4.62018353095054	-7.90298194623385	1.45807321861585e-14	9.2670404889109e-12	22.4838816656617
LBP	0.322237049143292	4.80905357946657	7.87392854491083	1.79775668076361e-14	1.1094631113244e-11	22.2817248435874
NDUFC1	-0.144654012194876	7.1368210145096	-7.87070253119186	1.83998389784196e-14	1.1094631113244e-11	22.2593144211295
MALSU1	-0.138426779221003	6.52807332805573	-7.84402289124592	2.22884982735317e-14	1.31034081350093e-11	22.0742571632279
C17orf75	-0.265296354146692	3.5034507967649	-7.81402623528391	2.76337178443246e-14	1.58496221665155e-11	21.8667907757237
DPH5	0.14455838621456	6.09874161651043	7.80295931105756	2.99097706822455e-14	1.67466230324687e-11	21.7904087310397
SLAMF6	0.365249852152103	4.91503030939185	7.78031024170961	3.51595581772056e-14	1.92281900022132e-11	21.6343585396261
TET3	-0.27669067834159	5.65158308378672	-7.77563339568223	3.6351782584464e-14	1.94283754376421e-11	21.6021806742058
KCNJ5	0.217971292031664	4.67812399457557	7.756399024039	4.16884630488416e-14	2.17854643790347e-11	21.4700063256004
EPOR	0.463863578373446	6.05128906143609	7.74341553683489	4.57201957786581e-14	2.33729592158897e-11	21.380935001162
MISP	0.242429080748822	5.39880064452418	7.73881468574874	4.72392207383781e-14	2.36356918060361e-11	21.3494002492758
GPATCH1	-0.230440425299953	4.57542651622407	-7.72183910896776	5.32867833418562e-14	2.60237476858089e-11	21.2331778700344
RNF144A-AS1	0.425337461656608	4.7238835218741	7.71937621070489	5.42253630126142e-14	2.60237476858089e-11	21.2163327901074
PFKFB3	0.318319513363689	6.42921959558872	7.69957927814861	6.2385916977191e-14	2.86989114213634e-11	21.0810878162142
NLGN2	0.238032227622347	5.38819566491356	7.69772200397444	6.32109400181606e-14	2.86989114213634e-11	21.0684139626259
AK098263	-0.100352207446785	2.58389381928002	-7.69678752060056	6.36301061147151e-14	2.86989114213634e-11	21.0620380711082
CFH /// CFHR1	0.305719390521014	7.01727167095509	7.69182147497696	6.5904037104985e-14	2.86989114213634e-11	21.028165657469
LRRC55	0.120179455456376	3.17067748837317	7.69115591981754	6.62148159341545e-14	2.86989114213634e-11	21.0236273738514
RP11-247L20.4	-0.307076593290933	3.39382058287672	-7.68923066213621	6.71219649674685e-14	2.86989114213634e-11	21.0105012167781
HIRA	-0.232874396289954	5.60540857358764	-7.67341248277134	7.50540682651131e-14	3.15173476664714e-11	20.9027550594377
LINC00520	0.518405044776424	6.22580551278931	7.66180191135051	8.14574640358967e-14	3.33757583143401e-11	20.8237829042406
HIST1H4G	-0.153624047523137	3.25242939955769	-7.65782337560879	8.37732299173029e-14	3.33757583143401e-11	20.7967440807388
CLEC1A	0.305910502576309	4.69770529931756	7.65746760366562	8.39834454006777e-14	3.33757583143401e-11	20.7943267438262
BBS5	-0.16383594472521	3.10229821508569	-7.65549790891633	8.51567230336966e-14	3.33757583143401e-11	20.7809450447424
APOE	0.23399475895153	5.91884697330145	7.6438682024699	9.2420720517656e-14	3.56289453064459e-11	20.7019918004287
EFNA4	-0.239084295135513	5.15038921478132	-7.63749105128026	9.66597227463152e-14	3.66620974210056e-11	20.6587388794929
BCAN	0.245225609630393	5.42895237762555	7.6311623242148	1.01055818488158e-13	3.75523722464044e-11	20.6158431953518
CXCL1	0.673220070916051	7.17169735612763	7.62955864448957	1.0220070691316e-13	3.75523722464044e-11	20.6049781206541
ADRBK1	0.316185584153941	5.89068442878264	7.62670453853098	1.04269993672139e-13	3.77039981554997e-11	20.5856458556036
APOC1	0.281924502569083	5.30163232659707	7.62460294716996	1.05820032244556e-13	3.77039981554997e-11	20.5714144759633
GIMAP1-GIMAP5 /// GIMAP5	0.222557353372147	5.68389152933808	7.6205541153163	1.08870550082356e-13	3.81709120003207e-11	20.5440058659391
LRG1	0.258379786454275	4.88523827833032	7.61859591369041	1.10376850485704e-13	3.81709120003207e-11	20.53075401808
PLEKHG4	-0.227774241169219	4.68781975630316	-7.60818263071764	1.18738666821158e-13	4.04675143328457e-11	20.4603298475324
FAIM3	0.29465570068655	5.30100672421279	7.59560883265056	1.29670494640161e-13	4.35618764565433e-11	20.3753980705319
AFG3L1P	-0.273368218614591	5.20429579061644	-7.58883856344111	1.35961390273716e-13	4.50319444179819e-11	20.3297142401575
IGHG1	0.380147835121435	5.6505738389839	7.57663895325353	1.48065292273967e-13	4.83597696265916e-11	20.2474780098989
DTX4	0.210781420841748	5.41552376834827	7.56395009567015	1.61780754661594e-13	5.15659092149717e-11	20.1620574945499
ETS1	0.26153724273693	6.07376363030944	7.56351970576673	1.62267276828878e-13	5.15659092149717e-11	20.1591621732378
RP4-773N10.4	-0.280625379572677	4.76020119499122	-7.55511641032047	1.72060621828162e-13	5.3949034438814e-11	20.1026582327577
NMT2	-0.311646143869624	4.28980252757985	-7.55272322046113	1.74954671974135e-13	5.41346587650493e-11	20.0865756876796
C10orf25	0.242463509038963	3.55506590264138	7.53572160284584	1.96941301636356e-13	6.01463850555915e-11	19.9724415917105
HSD11B2	-0.207051685811659	3.77992748452912	-7.53100440637031	2.03509681650022e-13	6.13555599189991e-11	19.9408114198507
RGS4	0.556903839287744	5.81598736263855	7.52705637749019	2.09172557413611e-13	6.22645805080821e-11	19.9143510998006
C15orf61	-0.173384654274399	5.78307452704342	-7.5229119929675	2.15284069045144e-13	6.28921017715953e-11	19.8865868938861
KIR2DL5A	0.28818629966577	4.33351105068668	7.5220151688305	2.16629539186053e-13	6.28921017715953e-11	19.8805804925853
ALDH3B1	0.214869342934982	5.08286653277981	7.49498729115899	2.61302780941382e-13	7.49365389831408e-11	19.6998367183715
MPP2	0.18534679894056	4.58275315819192	7.48822763289098	2.73824797844714e-13	7.75814933267024e-11	19.6547155055968
FMO4	0.266372535594761	5.53431595500631	7.48138419202041	2.87103718953064e-13	8.00158661423845e-11	19.6090687878219
MYB	-0.252695020918075	4.16632045132757	-7.48032134417243	2.89222173078018e-13	8.00158661423845e-11	19.6019824901929
HS3ST6	-0.389340500543032	3.93943281168743	-7.47685948939513	2.96229588673403e-13	8.10015698516714e-11	19.5789070392919
RP11-212P7.2	-0.265267077299825	4.06238745619918	-7.47150694878367	3.07394482618909e-13	8.22878551814313e-11	19.5432460930154
TIGD1	-0.218798519047593	4.05888331856761	-7.47125406686208	3.07932099675368e-13	8.22878551814313e-11	19.5415617985416
EIF4ENIF1	-0.174559374066358	5.61519479063571	-7.4671690188585	3.16746146714685e-13	8.32722705300248e-11	19.5143601832411
RUNX1-IT1	0.405250826264343	5.78291219933683	7.46627950094126	3.18698092690178e-13	8.32722705300248e-11	19.5084386468953
NT5C1B-RDH14 /// RDH14	-0.217908630249433	5.45851963154685	-7.46138977246963	3.29641459201493e-13	8.5185148951454e-11	19.4758979031721
LARGE	0.183797039616285	5.00829619280392	7.45106210440503	3.539856124576e-13	9.01120314573006e-11	19.4072252243262
SAA1 /// SAA2	0.436159915437101	5.7332039820883	7.45008806956994	3.56370935768369e-13	9.01120314573006e-11	19.4007524900547
CALML4	-0.198990986083357	4.65674506280792	-7.44160703455449	3.77820364926291e-13	9.45194010809219e-11	19.3444228041591
MIEF2	-0.172989875972915	4.29619673858438	-7.43493639118106	3.95579801159851e-13	9.79205747797373e-11	19.300154230143
ARVCF	0.188149728135692	5.23429289384484	7.43081946528639	4.06947949991109e-13	9.96852915832388e-11	19.2728491307206
PNPLA2	0.327483259411043	7.17707149043179	7.42019164026664	4.37803007488521e-13	1.06137892001032e-10	19.2024182282768
MMP28	0.25638786554217	5.61659490195965	7.41663909859419	4.48621816448999e-13	1.07650924853211e-10	19.1788937924049
LINC01134	0.176482853533978	5.28139121243971	7.41411524670858	4.56467381284841e-13	1.08427140790852e-10	19.1621867887349
BGLT3	0.222706860566212	4.40427021395422	7.41249740809328	4.61567428576965e-13	1.08542196504159e-10	19.1514797150071
ZNF251	-0.206175649814902	4.17785825748375	-7.40268430367474	4.93726215525986e-13	1.14955105785238e-10	19.0865761932082
FCN2	0.152069581127899	4.4347347643767	7.39329322666772	5.26563367156248e-13	1.21398668059278e-10	19.0245297784623
XRCC6BP1	-0.272055802890052	4.39058421373269	-7.38340766284408	5.63452524517863e-13	1.28642228801574e-10	18.9592859264669
KCNRG /// TRIM13	-0.122144519363709	2.89649419738565	-7.37256678681145	6.06834294323079e-13	1.37214569858669e-10	18.8878192468947
CDYL2	0.252118181880652	4.74945702890063	7.36588615931531	6.35188260292378e-13	1.42257972657482e-10	18.8438211436188
NPPC	-0.20967139192835	3.66320426260696	-7.35652197157394	6.7713838430346e-13	1.48921664174806e-10	18.7822043271998
NTPCR	-0.198733386916575	5.58620867652683	-7.35642051568426	6.77607504112273e-13	1.48921664174806e-10	18.7815370942125
SLC15A1	-0.29199412105554	3.723475868767	-7.34631602318347	7.25967803375863e-13	1.58072767260989e-10	18.7151218630226
SNHG17 /// SNORA71B	0.55321738310996	4.93598525377409	7.3449085821374	7.32967916679239e-13	1.58132784666321e-10	18.7058769152202
N4BP2L2-IT2	-0.148028280010423	3.45318512067332	-7.33849530848103	7.65715547727704e-13	1.63696062003315e-10	18.663768942146
AL832909 /// LINC00984	-0.322151863689223	4.29718817762724	-7.32312506351932	8.50174646739874e-13	1.80114477412026e-10	18.5629745781449
PLA2R1	-0.399388816656028	4.23179215082993	-7.30889916343141	9.36480075911076e-13	1.96627370224329e-10	18.4698392113132
NTRK3	0.208743410537253	4.720595856115	7.30431639504631	9.6607685725334e-13	2.01046578541323e-10	18.4398680334881
IFNA4	0.167904655732136	3.34597588991642	7.28472082427629	1.10335975108466e-12	2.27601823741289e-10	18.3118879154922
SLBP	-0.18858600400411	6.43461956951177	-7.27861905187617	1.14990165863574e-12	2.35139890473723e-10	18.272094543068
FAM200A	-0.265637191726231	3.87289563846063	-7.26518584595066	1.2592788636036e-12	2.55286222038813e-10	18.1845851832669
C14orf37	-0.147441638835135	3.48831958394515	-7.26323185046842	1.27601897394284e-12	2.56468907617435e-10	18.1718671548124
HNF1B	0.286962608192356	5.3964832150807	7.26099041956869	1.29549130574235e-12	2.5817604699862e-10	18.1572817576397
NEFL	-0.670866191960192	4.72650210504689	-7.25675138125235	1.33312033911212e-12	2.63442503315636e-10	18.1297077080626
APOL1	0.210033591352482	5.56689586770598	7.25486397670817	1.35021845369724e-12	2.64597809642869e-10	18.117434809399
POU2F3	-0.324035668324642	3.28024936883865	-7.25002685954218	1.39502933889105e-12	2.67435140568999e-10	18.0859933391159
NOL3	-0.187491132285023	4.97084825534801	-7.24982696957371	1.39691225753666e-12	2.67435140568999e-10	18.0846944176377
LIN7B	-0.231601850890548	4.95957038867945	-7.24930662519597	1.40182551825184e-12	2.67435140568999e-10	18.0813132634165
SLC6A13	0.232120493564463	4.17828673217543	7.24842520444423	1.41018699738714e-12	2.67435140568999e-10	18.0755863216441
MMADHC	-0.13275681736016	7.50515399122689	-7.23387139664759	1.55555843928696e-12	2.92644098066177e-10	17.9811074693916
WDR89	0.141923531816338	5.47602465973035	7.22073456729466	1.69937427109115e-12	3.16985545066369e-10	17.8959617667164
ELAC1	-0.199346839851724	4.15018371655317	-7.21964223978177	1.71190526549706e-12	3.16985545066369e-10	17.8888876542956
G0S2	0.417488928550679	5.71228461804549	7.20894859804514	1.8394822602681e-12	3.37947381503629e-10	17.8196803641995
KIR2DS5	0.281566597858738	4.78318768597528	7.20719687291682	1.86125368589928e-12	3.39296447113236e-10	17.8083515984969
ZDHHC23	-0.249329086544619	4.38084237579392	-7.2036731771921	1.90581865267778e-12	3.43076724540931e-10	17.7855700265555
TNFRSF11A	-0.189821649709454	3.98290474291672	-7.2032555902735	1.91116903022887e-12	3.43076724540931e-10	17.7828708331577
PADI1	0.27608778454346	5.44259382878898	7.20012211862256	1.95179109109373e-12	3.47714540137577e-10	17.762620862336
ZFP92	0.257714731002691	4.77748064388788	7.19371765057577	2.03747767053758e-12	3.60250563160614e-10	17.7212548290459
CEBPG	-0.202639987474845	5.51953574333398	-7.18824288628917	2.11365065094188e-12	3.70929915727979e-10	17.6859178233226
TRPM6	0.229380118034747	4.07018004144513	7.18630270156965	2.14131195781988e-12	3.73000681482166e-10	17.6734001917951
KIR2DS2	0.212228026839482	3.30423338175464	7.18101180683595	2.21856653060846e-12	3.83616253924916e-10	17.6392787460014
C5orf66	0.215061031330417	5.16768699928483	7.17893107371551	2.24969348385003e-12	3.86159065446841e-10	17.6258656118336
CD40	0.249216935586113	5.91311515750868	7.17584877192114	2.29659438985787e-12	3.91352997622447e-10	17.6060019275853
ZNF565	-0.234126207399242	4.29464073383449	-7.16714109757934	2.43434950465765e-12	4.11842898931866e-10	17.5499240668127
TMEM200B	-0.242887691229993	4.40930596189642	-7.16249606705405	2.51112456170142e-12	4.20550305144237e-10	17.5200328970812
LOC100507520	0.221144016495731	5.1042234672377	7.16187402819605	2.52158500703085e-12	4.20550305144237e-10	17.5160312422703
SMPDL3B	0.310434809752222	5.29655273416459	7.16064552013086	2.54237010886283e-12	4.21030813239565e-10	17.5081289398881
IGF2BP1	0.134783058335636	3.95854770132497	7.15694352720682	2.60602814558708e-12	4.2855495015123e-10	17.4843228895736
GABRQ	-0.209113349752975	3.86989342114494	-7.15001270909313	2.72944970001047e-12	4.45224600847559e-10	17.4397809694957
FPR1	0.411485197066061	5.58637026291251	7.14914715040178	2.74526140172206e-12	4.45224600847559e-10	17.434220841682
CBX6	0.172983901044303	5.65215769126694	7.13968538880652	2.92408845943193e-12	4.7005232538245e-10	17.3734772961044
IPW /// LOC101930404 /// PWARSN /// SNORD107 /// SNORD115-13 /// SNORD115-26 /// SNORD115-7 /// SNORD116-22 /// SNORD116-28 /// SNORD116-4 /// SNRPN	0.250902844140722	4.7497319333922	7.13895667507391	2.93832674907383e-12	4.7005232538245e-10	17.3688017946627
LOC101928419	0.182345199599188	3.41976620047098	7.12908488055025	3.13806127510683e-12	4.98612492874407e-10	17.3055023620071
PRDM14	0.22473529201946	4.49568854683004	7.12653371655127	3.1918126288309e-12	5.03749434762331e-10	17.2891557314575
CC2D2B	0.272973742083891	4.97044498574207	7.12275877795469	3.27301272206367e-12	5.13121114480329e-10	17.2649766503703
CDK5R1	-0.351597571938044	4.83154488255982	-7.11278245829118	3.49751023151228e-12	5.44685103339357e-10	17.2011279330884
CEP83	-0.320309948612278	4.28122122769391	-7.10931441022802	3.57904419107392e-12	5.53715810508516e-10	17.1789497381406
FUCA1	0.298408432987013	6.4854413303549	7.10248440706435	3.74511916968987e-12	5.75622368591026e-10	17.1352980859695
CTB-31O20.2	-0.299260259106368	4.25420534905333	-7.10019081823736	3.80257026366951e-12	5.80657417665274e-10	17.1206472086062
RPL22P22 /// RPL22P22	0.135030151488817	5.40014785833048	7.0916109454467	4.02526863634891e-12	6.10698175821813e-10	17.0658759807053
POM121L12	0.307090455002695	5.3382642566944	7.08269025451479	4.27040470907372e-12	6.43736135503703e-10	17.0089874648851
TACR2	0.193909328836953	4.24426421582495	7.07778097101533	4.41150898826323e-12	6.60770989605083e-10	16.9777056729066
HRASLS	-0.385016952811555	4.38762539692448	-7.05141897722385	5.25128042996875e-12	7.81576649311045e-10	16.8100367318332
CMKLR1	0.169100896604054	4.73150641992314	7.05016118683558	5.29505330535512e-12	7.83135053639817e-10	16.802049891507
GOLGA6L1 /// GOLGA6L22 /// GOLGA6L6	0.331112166704469	5.29319240392289	7.04351223320042	5.53247249365925e-12	8.13135144755568e-10	16.7598494426542
ALOX15B	0.451877855834045	5.76172023014476	7.04060855893991	5.63940955542649e-12	8.23704068977698e-10	16.7414304339736
TCEA3	-0.280230160174041	5.12064741247486	-7.03344427773008	5.91202252044276e-12	8.52940082723959e-10	16.6960120083676
LOC100133920 /// LOC100996643 /// LOC101928195 /// LOC101929583 /// LOC286297	0.335010293832812	4.9535121605117	7.03344197152721	5.91211232709667e-12	8.52940082723959e-10	16.6959973942524
ANKRD6	-0.308954578725068	5.09305888685874	-7.02971423396505	6.05904181452137e-12	8.68807483599295e-10	16.6723804179997
CFI	0.385904939748456	5.56916870208547	7.02664911011089	6.18253760743245e-12	8.81142753796251e-10	16.6529692359001
APCDD1L-AS1	0.210736620342014	5.34305500746282	7.02216794481002	6.36755003779595e-12	9.02044016197648e-10	16.6246030879284
KCNS1	0.299012091371577	4.6675119502048	7.01804546336158	6.54255217286686e-12	9.21285370641539e-10	16.598520773795
HEBP2	-0.157673957359326	7.30923770937761	-7.01439069500437	6.70164603699744e-12	9.3807088217876e-10	16.5754082994693
C3orf20	0.238434256826619	4.30792948450611	7.01212317249408	6.8022568804347e-12	9.46519957398239e-10	16.5610737131202
C6orf223	0.204509907538302	5.00733058574281	7.00862968781714	6.96017571773828e-12	9.62797012813726e-10	16.538996540495
ZNF384	0.146696435000745	5.72563926325041	7.0061853781369	7.07280422670968e-12	9.67731227432701e-10	16.5235551205084
TM4SF18	0.231617878680888	4.95277705285798	7.00607031874206	7.07814981792927e-12	9.67731227432701e-10	16.5228283674657
LOC100129518 /// SOD2	0.334826125714622	7.0114009636926	7.00362615188483	7.19264682311012e-12	9.7770105602461e-10	16.5073925592197
BC052775 /// FNTB	-0.320937940845495	4.19594323035711	-7.00114418053998	7.31077666961943e-12	9.88047265303278e-10	16.491722605186
ZNF557	-0.229478259309458	4.07481175865097	-6.99300179541592	7.71185780417657e-12	1.03629741784581e-09	16.4403481465228
KRTAP4-5	0.251642793941852	4.32511656821164	6.99018869318003	7.85539023669669e-12	1.04958725458045e-09	16.4226104617168
SOCS3	0.522027848501959	6.00447325782697	6.98599061502092	8.07448183666582e-12	1.06818474715968e-09	16.3961510679001
GALNT5	0.242960919981667	5.65626901938612	6.98511716352857	8.12081483366351e-12	1.06818474715968e-09	16.3906476004228
ZDHHC1	-0.237517663444529	3.95749876749276	-6.98492862874959	8.13085004854495e-12	1.06818474715968e-09	16.3894597507279
CABP4	0.275743696910235	5.27634421757638	6.98353154567066	8.20559374601672e-12	1.07201523628516e-09	16.3806583654168
MIR6516 /// SCARNA16 /// SNHG20	-0.161605254583839	3.16891446674181	-6.98196072911839	8.29043849254873e-12	1.07633494103117e-09	16.3707642467853
DACT3	0.150714266733441	4.76800864730353	6.98123003017477	8.33019898229598e-12	1.07633494103117e-09	16.366162419913
KLC3	0.317493220701406	5.95027159786909	6.97927081780577	8.43773510785965e-12	1.08427201528102e-09	16.3538255966071
WDR90	-0.193218305805856	4.81873126234634	-6.97644129854575	8.59545114470039e-12	1.09853602781943e-09	16.3360137115816
TPD52L3	0.2146929550146	3.76668979640802	6.97489714109823	8.68273956501064e-12	1.1036935330313e-09	16.326295754931
SRGN	0.372530404704701	7.43987617137138	6.97301490362456	8.79031737518727e-12	1.11136077094034e-09	16.3144525685238
RP11-288H12.4	-0.148166772080365	3.47936773155739	-6.97192979544232	8.8529297901439e-12	1.1132914275135e-09	16.3076261974761
ING2	-0.239927954861797	5.45248311327496	-6.97039242600498	8.94238909606506e-12	1.11855969139929e-09	16.2979561910457
ARHGEF2	0.267730713816901	6.03434541928833	6.96898153387336	9.02526984604523e-12	1.12295368095026e-09	16.2890832930417
USF2	0.211600693046939	6.41963334672992	6.96766668455826	9.10318778186386e-12	1.1266871783069e-09	16.2808157474176
DIO2-AS1	0.222560366062765	3.41874250034535	6.9600415116923	9.5682567065851e-12	1.17804777336155e-09	16.2328957159339
IFNA17	0.226695416148311	3.77743086232853	6.95387626928072	9.96127931944689e-12	1.22004918997976e-09	16.1941826621061
FBXL15	-0.25746109812802	4.22479632029448	-6.95239906215679	1.00577786123356e-11	1.22548560542841e-09	16.1849111859555
L3HYPDH	-0.19180989871273	3.81428319306111	-6.94624234085538	1.0469954921046e-11	1.26913123671814e-09	16.1462871843081
CASC15	0.159754816679028	4.88221096224125	6.94342414196537	1.06641186777731e-11	1.28603802475134e-09	16.1286168636761
LOC101929288	0.128315657117275	3.94121866369156	6.93883268334307	1.0988054577233e-11	1.31834230325618e-09	16.0998409379591
LINC00968	-0.22678535898082	3.61119326715232	-6.93588845065155	1.12008411980445e-11	1.33705066808739e-09	16.0813970211258
IL7R	0.394792976094087	5.98255951907608	6.93319558704361	1.13990014770811e-11	1.35383292290423e-09	16.0645335308352
OR5G1P /// OR5G1P	0.150117401120275	2.95401117910499	6.93023300921806	1.16209882039574e-11	1.36743397092938e-09	16.0459873538942
AC002059.10	0.259191856690008	3.83710905587909	6.93011632494798	1.16298177490167e-11	1.36743397092938e-09	16.0452570290605
CD101	0.16863706200795	4.10856828445908	6.92928845669127	1.16926523632389e-11	1.36798215409914e-09	16.0400757119713
SLC2A14 /// SLC2A3	0.320587013554244	5.35675869992419	6.92776443434667	1.18091976720071e-11	1.37477768542039e-09	16.0305387845026
HAS2	0.384877224880274	4.92424337413496	6.92209554355651	1.22528108260852e-11	1.41497111305281e-09	15.9950798116735
ODAM	0.616045158420367	7.59550946582807	6.92181986388523	1.22747961839928e-11	1.41497111305281e-09	15.9933560530868
ERN2	0.168610848346519	5.13805946428881	6.91990526829134	1.24285570537054e-11	1.42570706182895e-09	15.9813861366323
PRKCQ	0.226899528510147	4.66298529975923	6.91279334461764	1.30164565345488e-11	1.48100207937936e-09	15.9369472176227
HBG1 /// HBG2	0.446185448668252	5.57862126711697	6.91232106980399	1.30564494337076e-11	1.48100207937936e-09	15.9339975617762
TCTEX1D2	-0.224650791103146	4.96711568088872	-6.91181397711583	1.30995251110268e-11	1.48100207937936e-09	15.9308306344822
SDHAP1 /// SDHAP2	0.118393480503445	6.24943362956404	6.90771112729834	1.34532185859198e-11	1.51371238405019e-09	15.9052144286161
METTL2B	-0.194302688425501	3.58049601219315	-6.90493635486873	1.36977216243013e-11	1.52890340901574e-09	15.88789733111
PGPEP1	0.202947009202629	4.77052967195192	6.90470548350054	1.37182607289642e-11	1.52890340901574e-09	15.8864567474902
ZKSCAN3	0.194243378415537	4.46746819951309	6.8952162072502	1.4589139240047e-11	1.60601426079887e-09	15.8272808658734
ACO1	0.154657211200132	5.81613639690111	6.89513145917307	1.45971565336056e-11	1.60601426079887e-09	15.8267526780303
CSF3	0.463406182416561	5.39315718309541	6.89494268643069	1.46150302692192e-11	1.60601426079887e-09	15.8255761816418
LINC01225	0.173627753430299	4.21765455122066	6.89195628193075	1.49006707055215e-11	1.62254261361253e-09	15.806967485495
MND1	-0.18132672482831	3.10972949276436	-6.8919276445007	1.49034361515694e-11	1.62254261361253e-09	15.8067890745187
ACYP2 /// LOC101927144	-0.206286400334625	5.00516412668923	-6.89044051893262	1.50477389418026e-11	1.63070335924162e-09	15.7975251491412
LYZ	0.334697288986227	7.46160714483321	6.88945995297072	1.51436375340752e-11	1.63356779931795e-09	15.7914177135992
ELK1	0.18616702001388	5.52559966403028	6.88818011878949	1.52697076067536e-11	1.63964586338091e-09	15.7834473904848
COX6B2	0.22698649911232	4.66273905760807	6.88601119295322	1.54857148421151e-11	1.65528213739627e-09	15.7699429816973
TAMM41	-0.167685419329016	4.53906326292118	-6.88454598751808	1.56333324989903e-11	1.6634997603903e-09	15.76082217812
C6orf203	-0.237162039460491	4.64094498883708	-6.87729053101305	1.63849167837846e-11	1.73562028417783e-09	15.7156814969188
ZNF7	-0.190683968579482	4.99864559925279	-6.87497183411802	1.6632505403059e-11	1.75377899614462e-09	15.7012638863934
LINC00115	-0.169138714765789	3.20542910239002	-6.87429471428984	1.67054981772578e-11	1.75377899614462e-09	15.6970543400632
SAC3D1	-0.26744974620087	5.04002627800859	-6.86998071747162	1.71779832416835e-11	1.78780356807995e-09	15.6702430939485
ACKR4	-0.234382917216559	3.08638999103309	-6.86994772475032	1.71816468100896e-11	1.78780356807995e-09	15.670038100587
THRAP3	0.122797853603878	6.07972757107055	6.86445381514751	1.78025220444403e-11	1.84424717355532e-09	15.635914393001
PSTK	-0.199229305387061	3.44465801597367	-6.86372481618746	1.78865453077508e-11	1.84482455902222e-09	15.6313881687856
MYOZ3	0.262442304532715	5.59052083036446	6.85890398584559	1.84520703544113e-11	1.89484229892723e-09	15.6014666752475
IL2RB	0.249198310323448	5.138283400311	6.85590344674244	1.8812884360366e-11	1.92349473312333e-09	15.5828521322422
ICT1	-0.172387726495814	5.42256204756205	-6.85317895625896	1.91464982477021e-11	1.94850335783718e-09	15.5659560588833
LINC00652	0.213404929600164	4.42089100912271	6.85255915289088	1.92232003324641e-11	1.94850335783718e-09	15.5621131043644
SPTLC3	-0.319191371506643	3.97043535589073	-6.84582588138896	2.00761446928427e-11	2.02401494787355e-09	15.5203837898878
PIGY /// PYURF	-0.117819409532554	7.00944625838704	-6.84533077898366	2.0140308632523e-11	2.02401494787355e-09	15.5173167658894
ZNF681	-0.283888078712623	3.68412666950902	-6.83696748624383	2.12550912433487e-11	2.12441679942167e-09	15.4655366850188
DLK1	0.178841637504866	4.49538569561004	6.83649350402372	2.13200529283686e-11	2.12441679942167e-09	15.4626036912121
NEFM	-0.445618338602248	4.87643751144229	-6.83391777246328	2.16764921432116e-11	2.15082020776272e-09	15.4466681035096
LOC100506730	-0.197887818394455	4.29731656947697	-6.83195132665692	2.19525477953996e-11	2.16256221711755e-09	15.4345054628328
SETD6	-0.220225193555055	4.76893151010223	-6.83119975684317	2.20589645128867e-11	2.16256221711755e-09	15.4298577162756
GLP1R	0.226785156411662	5.02976158290425	6.83049538664804	2.21591577148175e-11	2.16256221711755e-09	15.4255022457069
KRTAP3-1	0.226231797293177	4.80745504838859	6.83000212729625	2.22295872517712e-11	2.16256221711755e-09	15.4224524035841
NOD2	-0.218297163224084	5.29455596731556	-6.82982705517081	2.22546375464554e-11	2.16256221711755e-09	15.4213699703204
RP4-633H17.2	0.124698313821591	2.76461786999731	6.82656563317214	2.2726398705972e-11	2.19931683938123e-09	15.4012095753523
SLC12A8	0.393231536451011	5.43261175332502	6.82576648952773	2.28434831508713e-11	2.20158749908152e-09	15.3962709276732
CCT6P1 /// CCT6P3	-0.19037436549627	5.21878537376229	-6.82498053999542	2.29592119554257e-11	2.20370950344404e-09	15.3914142939246
GIPC2	-0.270092677931139	3.31455274326638	-6.82260294412192	2.33128211942248e-11	2.22131922263322e-09	15.3767252379297
LOC388456	0.136485868650532	3.227979011064	6.82247768755144	2.33315975501959e-11	2.22131922263322e-09	15.3759515083122
PAXIP1-AS1	-0.268729538699256	4.18772090438019	-6.82027845680224	2.3663697911556e-11	2.22915723798074e-09	15.3623684636263
MS4A6A	0.25219603312669	6.1133289586376	6.82006832055822	2.36956718604819e-11	2.22915723798074e-09	15.3610707985103
CD22	0.148297351589375	4.50159118115161	6.82005103631202	2.36983036866468e-11	2.22915723798074e-09	15.3609640637193
FLJ25917	-0.151898459382263	3.6915904081143	-6.81765010632901	2.40666887721529e-11	2.25478985325079e-09	15.3461399023698
SCN4A	0.134739984060634	3.68961699125474	6.81659444651038	2.42304368300637e-11	2.2611228273642e-09	15.3396232912417
IRX5	-0.272915139601018	4.63364889822778	-6.81550935705515	2.4399889511514e-11	2.26793597530736e-09	15.3329258971759
CCDC170	0.111480952263489	3.71179156611256	6.81046289067949	2.52033774416876e-11	2.33339615716034e-09	15.3017898900446
PXN-AS1	-0.183802297180129	3.95683137674162	-6.80162613856439	2.66733562915016e-11	2.45980645706255e-09	15.2473152023194
SLC25A33	-0.176408731409765	4.8352894559222	-6.79995350307731	2.69609177105849e-11	2.47661305032076e-09	15.2370108580388
UBL7-AS1	-0.149994402567934	4.17285899448757	-6.79840027394384	2.72306740598243e-11	2.49165965443902e-09	15.2274440371074
GADD45G	-0.212409323456913	3.95613827577796	-6.79520821639097	2.77933956972978e-11	2.53329260937075e-09	15.2077889535888
TRAC	0.282055262897499	5.58449688364391	6.79314937906304	2.81623821355201e-11	2.55104490483895e-09	15.1951158034966
AX746968	0.178092257536265	3.48889428096469	6.79291260978317	2.8205123118648e-11	2.55104490483895e-09	15.1936585807081
HMGCL	0.119239860396607	5.80773705975997	6.79200748000759	2.836910247299e-11	2.55604526342847e-09	15.1880882544262
AADACL2	-0.770438036814198	3.91326324050177	-6.78810195876136	2.90874465157449e-11	2.60790088957801e-09	15.1640601829613
VWA3A	0.371982891056631	5.30742108415917	6.78746065250465	2.92070962628181e-11	2.60790088957801e-09	15.1601157681126
PNPLA1	-0.163080166073889	3.249534762591	-6.7870853767819	2.92773360626209e-11	2.60790088957801e-09	15.1578077452111
HSF2	-0.269839731278883	4.84948430430325	-6.78077515859461	3.048354382782e-11	2.70509817605666e-09	15.1190147487034
RAB40B	-0.210358514636899	5.52634609616507	-6.77671962914449	3.12843685919523e-11	2.76572636018177e-09	15.09409887459
PPAP2C	-0.294861719154712	4.61430600291545	-6.77302048807522	3.20328009275606e-11	2.82128594236897e-09	15.0713835202399
CLCA4	0.448281887519679	7.34272750037849	6.77066975317692	3.25175169540447e-11	2.84453709990788e-09	15.0569537845953
FAM83F	-0.214638095562224	4.75526399077865	-6.77056772326299	3.25387174636511e-11	2.84453709990788e-09	15.0563275807028
REST	0.265497721830937	5.2569857405975	6.76924086223541	3.28156604187882e-11	2.85812248299342e-09	15.0481847586303
ANO7	0.204862888981705	5.0175005260918	6.76655156347315	3.33840855449718e-11	2.89690094345224e-09	15.0316849215476
PAK3	0.205720788329285	4.52533225873272	6.75734927919659	3.54031894941751e-11	3.06081398582728e-09	14.975267461338
LINC01210	0.363198227160852	5.97037917178098	6.75426548964152	3.61062527247093e-11	3.11016351309255e-09	14.9563758578546
LINC00491	0.420217523318648	5.32744966814672	6.74445410775029	3.8435485232596e-11	3.29871850631288e-09	14.8963188821723
ADHFE1	0.177309723917905	5.1021426978107	6.74283891799724	3.88328120156758e-11	3.31750863112695e-09	14.8864391396799
HBB	0.474837256617842	8.56218537222611	6.74241979665355	3.89365700880693e-11	3.31750863112695e-09	14.8838757985368
LOC93444	0.227508171374234	4.88273943015823	6.73837665305454	3.99515658222693e-11	3.39170043998731e-09	14.8591549065144
RP13-39P12.3	-0.347358557658139	4.13553504901266	-6.73623473182622	4.04997491511991e-11	3.42587086704891e-09	14.8460636975989
ZNF330	-0.19545617766147	5.85308817569136	-6.73476023838417	4.08813988734191e-11	3.44575977027715e-09	14.837053788518
IGHMBP2	0.228033442425892	5.70642896706147	6.73189976115435	4.16318779692988e-11	3.49648300830725e-09	14.8195795723165
YEATS4	-0.243038190809878	4.12345295071803	-6.72641377177511	4.31091995588385e-11	3.59835192269062e-09	14.7860840964763
AC009237.8 /// AK055967	-0.185701003441496	4.03329870189324	-6.72591865798781	4.32450315187069e-11	3.59835192269062e-09	14.7830622478824
TRIM7	-0.281696192400133	5.70779470043881	-6.72549601430046	4.33613137915081e-11	3.59835192269062e-09	14.7804828581383
AC009120.6	-0.147671649450328	4.74257164482519	-6.72514950433074	4.34568781274085e-11	3.59835192269062e-09	14.7783682140617
MLLT4-AS1	-0.211987792692275	3.84261123081216	-6.71987197626568	4.49381684337167e-11	3.70795076802555e-09	14.7461724878043
RPS6KC1	-0.237119220720901	4.86781507386243	-6.71902290473622	4.51810657142242e-11	3.7149578368381e-09	14.740994700048
PGRMC2	-0.184097865550064	5.95436364073852	-6.7172214622689	4.57006845020673e-11	3.74458988414848e-09	14.7300110225356
AKIP1	0.16867332766568	5.35816954516112	6.71638771642151	4.5943155275711e-11	3.75138624813757e-09	14.7249283881159
LINC00868	0.146202413409127	4.27272562774174	6.71462827536829	4.64589866254012e-11	3.78037899475064e-09	14.714204337515
CD3D	0.248027609880535	5.50020857879444	6.7129295898179	4.69623943748187e-11	3.80816436592496e-09	14.7038528600331
LOXL4	0.169669327903906	4.90409340365958	6.71042154119436	4.77154545384282e-11	3.85593343273429e-09	14.6885733315008
TADA1	-0.224686446944242	5.30633900501032	-6.70882873349684	4.8199843730821e-11	3.88173809991091e-09	14.6788721448986
C2orf76	-0.285126994539695	4.40675068647129	-6.70805211687694	4.84377668872775e-11	3.887585413383e-09	14.6741427761533
C3	0.375240562600045	6.34333488897402	6.70594697104397	4.90885053011206e-11	3.92641255326922e-09	14.6613253864937
PRTG	0.14032910005571	3.28172253908156	6.70261608906993	5.01356991178638e-11	3.9965800015447e-09	14.6410519495599
APITD1 /// APITD1-CORT	-0.225916313838562	4.5760866708089	-6.6984605466523	5.14729189135791e-11	4.08931473368826e-09	14.6157711876071
LOC101927382 /// PAX8-AS1	-0.312205597067989	3.87329279829213	-6.69582120529008	5.23403384921664e-11	4.14422693596561e-09	14.5997213302273
STOM	0.171762929525558	7.08479267849138	6.69419096061722	5.28832646031405e-11	4.17066793578864e-09	14.5898104792499
CACNG4	0.271488630249995	6.45501906692703	6.69375618718806	5.30289893179454e-11	4.17066793578864e-09	14.5871676790933
BMPR1B	-0.317356342135519	3.41327359465877	-6.69295083699002	5.32999629346435e-11	4.17800642790359e-09	14.5822726873202
DAB2 /// LOC101926921	0.310202985582986	6.45028750032873	6.68678115227277	5.54214028394747e-11	4.31660017116986e-09	14.5447893626395
C10orf2	-0.164191562005477	4.68403291497757	-6.68674190024629	5.54351612388713e-11	4.31660017116986e-09	14.5445509846523
LOC101928491	-0.0965274654003465	2.65715067017538	-6.68510239491525	5.60128333153389e-11	4.34718741994558e-09	14.534595311614
RP11-248J18.3	-0.179203001637532	3.50529571652099	-6.68439777863539	5.62629117734273e-11	4.35223234626288e-09	14.5303172617747
SLC16A5	-0.205716464408063	4.89867859158343	-6.68294996783701	5.67802022993269e-11	4.37784667957695e-09	14.5215281371266
LOC100130691	-0.198606348258704	4.37479799752277	-6.6801963983544	5.77769334984943e-11	4.44013845800847e-09	14.5048166938333
LOC102546226	-0.0961105820516823	2.76485150740944	-6.67871996288921	5.83184171753942e-11	4.45724337448455e-09	14.4958585989248
UTP15	-0.251841468693232	3.92851072560183	-6.6785567193173	5.83785915691972e-11	4.45724337448455e-09	14.4948682413708
LOC100505710	0.197903814584822	4.54674524985416	6.67759851395694	5.87330322989497e-11	4.4654354898072e-09	14.4890554656709
ANXA2P3	0.227988824148788	5.3020004702236	6.67724140564766	5.88656660078343e-11	4.4654354898072e-09	14.4868893152691
GRIN2A	0.173302612395478	4.12646488579426	6.67293766975227	6.04874052964326e-11	4.56889670452798e-09	14.4607914170675
B3GALNT1	-0.273321947769802	3.67274062825917	-6.67189659187388	6.088624043655e-11	4.56889670452798e-09	14.4544804567589
NFATC3	0.117354355456918	5.67478529935437	6.6718910460316	6.08883719298691e-11	4.56889670452798e-09	14.4544468403889
CDC42EP2	0.173586639165129	5.09303654709924	6.67158347063743	6.10067003411204e-11	4.56889670452798e-09	14.4525824955983
PLAT	0.454375046999684	6.57885080955566	6.66468221298679	6.3721802602591e-11	4.75708542857946e-09	14.4107702468581
C6orf57	-0.223063225906131	4.06765430247056	-6.66237761566117	6.46546056025849e-11	4.81144843465312e-09	14.3968157058008
NUDT15	-0.217568834553598	5.27381530062556	-6.66112596529823	6.51668182602384e-11	4.83426781769012e-09	14.3892385704154
DDIT4L	0.404774789504313	5.58788354804979	6.65500554624243	6.77293405842792e-11	5.00856343767267e-09	14.3522047176565
ZNF165	-0.297432812405043	3.72679176124167	-6.65272099393586	6.87109560661491e-11	5.06522521270082e-09	14.3383886080673
ADAM1A /// ADAM1A	-0.330291530324169	3.2449859191041	-6.64798058046754	7.07925105649823e-11	5.20236462014414e-09	14.3097332444262
C6orf10	0.0926194440697551	2.6045795762819	6.64684665889571	7.12995173594323e-11	5.22330046798881e-09	14.3028813669287
CCDC163P	0.209929412373242	4.96936693255051	6.64445024609407	7.23827600316916e-11	5.28618939411571e-09	14.2884039821193
LOC285902 /// ZNF273 /// ZNF479	0.142325713005714	3.07733545404919	6.64342103846473	7.2852927952661e-11	5.30405403633058e-09	14.2821876204089
BMP1	0.146300620514588	5.28241213988502	6.64222418899311	7.34034456813912e-11	5.32764021186295e-09	14.2749597405356
MPP6	-0.177652810911527	3.56516139054967	-6.62863687278802	7.99464832720667e-11	5.78468154038745e-09	14.192982426463
P2RX7	-0.352928718940142	4.33808740685112	-6.62787545332941	8.0329604108989e-11	5.78840546004465e-09	14.1883927277475
WDR27	0.13154737973891	4.89962471526188	6.62755725372776	8.04902443202331e-11	5.78840546004465e-09	14.1864748110883
LOC285847	0.237161487247746	4.57458672991451	6.6247838106507	8.19037941052365e-11	5.8721025066425e-09	14.1697614759218
NPW	-0.188098633890592	2.87951109807285	-6.62382076852424	8.24003012288748e-11	5.88974311154474e-09	14.1639593800931
ICAM1	0.307671646067843	5.45793824686925	6.62139030676632	8.36665115923641e-11	5.96212632304859e-09	14.1493196292545
RTN4RL1	-0.219890388982952	3.67936292786831	-6.61909323893807	8.48807515807916e-11	6.02254372229528e-09	14.1354875742986
PTAFR	0.199511675606872	5.78493472554639	6.61881957727005	8.50265570591102e-11	6.02254372229528e-09	14.1338399619118
AC007228.11 /// BX647249	0.208653445625627	4.21124480682216	6.61659051340455	8.62233718676241e-11	6.08897541393108e-09	14.1204217803937
BC045784	-0.156386188947267	3.12505264959344	-6.61508754209154	8.70396437070744e-11	6.1282163515436e-09	14.1113765936831
HAUS7 /// TREX2	-0.254359728128391	4.0286578796967	-6.61374260179967	8.77765077945799e-11	6.16164882775326e-09	14.1032839535837
PROSER1	-0.229020333451452	5.22227924056705	-6.61046847659028	8.95959921561022e-11	6.26295410354674e-09	14.0835890746545
ETFDH	-0.224851560570132	5.07409624334894	-6.61019021756981	8.9752318969861e-11	6.26295410354674e-09	14.0819156433483
LRTOMT	0.189736822968742	4.55855127647179	6.60859534423549	9.06534959315743e-11	6.30712310747604e-09	14.0723253385689
UNC5B-AS1	-0.212753008674461	4.23853536748773	-6.60658239934351	9.18035739803185e-11	6.36829748000345e-09	14.0602238973559
LINC00152 /// LOC101930489 /// MIR4435-1HG	0.239122303694838	6.29403533535576	6.60392335036496	9.33447476593755e-11	6.45616201752316e-09	14.044243017076
LAIR1	0.203031341793191	4.90510341965566	6.60100467237723	9.50656058345118e-11	6.55590260059935e-09	14.0267080785278
AP4E1	-0.203140158363736	4.97090071626284	-6.59159829221646	1.00825958533314e-10	6.9328164937702e-09	13.9702410538569
ZNF30	-0.193588220342249	3.97546605800147	-6.59002429644218	1.01822706595463e-10	6.98011685357174e-09	13.9607989747686
PIR	-0.333024806442741	5.41651216462092	-6.58957732885914	1.02107509679736e-10	6.98011685357174e-09	13.9581180581025
AADAC	-0.454573408626095	4.39359509050048	-6.58821542853524	1.02980121292751e-10	7.01936386179804e-09	13.9499503205112
FURIN	0.184294282141846	5.65483077987629	6.58672772404552	1.03941694049346e-10	7.06443028111107e-09	13.9410297418723
A2M	0.244259694832747	7.27236291260988	6.57977310512215	1.08554789252009e-10	7.35669862838685e-09	13.8993512266498
LOC283177	0.260922153260876	5.07661171917016	6.57785175623361	1.09864237958784e-10	7.42404430988154e-09	13.887843347695
NECAB2	0.135061639052276	4.81225008765405	6.57525403590721	1.11659294771615e-10	7.52372485916704e-09	13.8722889160299
BRWD1	-0.161350799670667	4.98588844635162	-6.57456184213878	1.12142439651485e-10	7.53469031669805e-09	13.8681451356298
KIF21B	0.211820294899335	4.82596496419113	6.57112912855993	1.14568882627191e-10	7.6757887289488e-09	13.8476008837704
DLG2	-0.210703073313019	3.46861879219871	-6.56954072771422	1.15708999774633e-10	7.71349475286397e-09	13.8380976532891
GPR12	0.212251426512605	3.92710192102826	6.56904581425666	1.16066503872732e-10	7.71349475286397e-09	13.8351370403068
PRR5L	0.160487596102936	4.53583395869763	6.5689778061525	1.16115714514111e-10	7.71349475286397e-09	13.834730225117
IL20RA	-0.321959599249481	4.23046925397139	-6.56831858365929	1.16593788750419e-10	7.72343531339398e-09	13.8307870325378
NCBP2-AS2	-0.129427254360926	5.61150194040989	-6.56607696676863	1.18233907498441e-10	7.81008024925095e-09	13.817381147622
ZMYND19	-0.169211511191503	5.41688383508473	-6.56344134499816	1.20191244350839e-10	7.91713530015221e-09	13.8016239321599
EAF1	-0.259027682934057	5.1250418304457	-6.55943222929206	1.23229643584443e-10	8.09460418584289e-09	13.7776655629314
LOC100506538 /// NDUFAF6	-0.20956652254795	5.16936780242258	-6.55749866857386	1.2472181884694e-10	8.16980025628034e-09	13.7661151240876
GK5	-0.281404166629471	4.54952934310067	-6.55655794739242	1.25454185101261e-10	8.19494615789235e-09	13.7604966251359
DYSF	0.215218955257351	5.52051039732825	6.54488592155816	1.34899163917764e-10	8.78750343127463e-09	13.6908422162285
ITGAX	0.193768135795156	4.65990636704089	6.54420707760958	1.35469424938283e-10	8.80027347195766e-09	13.6867943856217
APOBEC4	0.190472722783052	3.05209132487055	6.54322980735335	1.36294528606707e-10	8.82948246478053e-09	13.6809677200261
C15orf52	-0.237121353923275	4.66336695351368	-6.54258838543518	1.36838752171237e-10	8.84038487928247e-09	13.6771438484633
IFNA1 /// IFNA13	0.231881447628189	4.38289431880607	6.54214649655078	1.37214917353968e-10	8.84039999039976e-09	13.6745096903082
POLR3G	-0.287465659249383	4.59253406997739	-6.54168807347981	1.37606228402435e-10	8.84138816150726e-09	13.6717771303935
METTL6	-0.184196358376803	4.04900220869262	-6.54068755582908	1.38464074404509e-10	8.87226477846442e-09	13.6658138313909
C3orf62 /// MIR4271	-0.232433532755421	4.0141278974142	-6.537919124225	1.40865137937021e-10	8.96456224851509e-09	13.6493174510887
GSTA4	-0.303564888848904	6.83249464605296	-6.53780552741937	1.40964527071915e-10	8.96456224851509e-09	13.6486406841124
TSPY1	0.166913659187477	3.9947090559754	6.53771002417084	1.41048138797014e-10	8.96456224851509e-09	13.6480717195121
TTBK1	0.216809923149247	4.54957861075278	6.5314504333002	1.46635603750412e-10	9.29456295901533e-09	13.6107954425921
LOC149373	0.209004315341888	3.68721163547628	6.52993791334093	1.48017918391844e-10	9.35696066909303e-09	13.6017928669362
SLFNL1-AS1	0.15618462306887	3.17573148006886	6.52667394167132	1.51044561283755e-10	9.52269142935331e-09	13.5823716612664
OR7E104P	0.273021174335471	6.32426782289477	6.52319616874364	1.54336188753828e-10	9.70419736560167e-09	13.5616874405567
SRRM4	0.124321366119601	3.68208850696832	6.52238046705004	1.5511834813248e-10	9.72736819915572e-09	13.5568373812505
SOX21-AS1	-0.358436537175778	3.54300919228522	-6.52154389620791	1.55924552417797e-10	9.75191961344926e-09	13.5518637756217
COBL	-0.360642613891003	5.11298196396195	-6.52102832289325	1.56423454256334e-10	9.7571722819415e-09	13.5487988458116
EMR3	0.141367861887978	3.43682683309771	6.52057212311615	1.56866206457111e-10	9.75890399747466e-09	13.546087046888
CXCL6	0.711915040365735	5.65996840482676	6.51541148099877	1.61961032161152e-10	1.00492760746746e-08	13.5154218280285
IFNA7	0.145201991600904	3.20298852770023	6.50860879486044	1.68925319672529e-10	1.045381004584e-08	13.4750311178063
TBRG4	-0.133003871090851	3.48150842798564	-6.50662740169131	1.71008379275785e-10	1.0554942380707e-08	13.4632734580999
IFNL2	0.22080182555947	3.72796506615439	6.5059722467503	1.71702670892314e-10	1.05579548734826e-08	13.4593864189582
LOC101927752	-0.198130866497093	4.87582969920794	-6.50573466665416	1.71955124874291e-10	1.05579548734826e-08	13.4579769372799
STRA6	0.217803824299069	5.12971248941627	6.5018836491918	1.76098320785471e-10	1.07841877906019e-08	13.4351363116575
ACTR10	-0.129694425673058	6.93008828933692	-6.49635487787717	1.82218042306946e-10	1.11299726828315e-08	13.4023650749361
GJA9 /// GJA9-MYCBP /// MYCBP	-0.155231959226202	5.69250181265867	-6.4914080858388	1.87869848882726e-10	1.14454594982544e-08	13.3730637057711
SLC2A12	0.234416440957687	4.89749286169936	6.49030195252248	1.8915692748623e-10	1.14940938159333e-08	13.3665143545422
IL11	0.194463519947891	4.85163520083196	6.48986219719961	1.89671015722554e-10	1.14956278498237e-08	13.3639108544572
ZNF485	-0.109260820619579	2.61945627241581	-6.48898526299527	1.9070026954754e-10	1.15282970146014e-08	13.3587195589751
LOC100505478	0.342380485885404	4.96153681572261	6.48455348700509	1.95986099745984e-10	1.1817459286222e-08	13.3324934250231
TMEM191A	-0.197431038885341	4.35804002000339	-6.48191510197811	1.99200805479431e-10	1.19805783674023e-08	13.3168874200332
CIPC	-0.283692463464958	4.87895850199289	-6.47716023874671	2.05125230987149e-10	1.22761333728451e-08	13.2887762282552
ABHD11	0.241017591666342	5.20030644302016	6.47703432157045	2.05284443199844e-10	1.22761333728451e-08	13.2880320346334
GPR153	0.183400727353582	5.7694662216396	6.47672103729963	2.05681091550476e-10	1.22761333728451e-08	13.28618052092
ESYT3	-0.342297445335979	3.67074779367672	-6.47622991656799	2.06304409469215e-10	1.22821632736153e-08	13.2832781461847
SDK2	0.229760101742172	4.97933936775361	6.47424982492873	2.08836313444569e-10	1.23904342146159e-08	13.2715783188227
SORCS3-AS1	0.169928267228691	4.14613679714792	6.47398531583467	2.09176832080393e-10	1.23904342146159e-08	13.2700156382284
GIMAP4	0.228405058815458	5.4449214717363	6.47357500141326	2.09706131200539e-10	1.23905763349545e-08	13.2675916696708
LY86	0.223234287299351	5.2566244669289	6.46902007571885	2.15670746124575e-10	1.27110608167055e-08	13.2406918954381
DKC1 /// MIR664B /// SNORA56	-0.126065223410951	6.42150285874996	-6.46358260256898	2.23008876771364e-10	1.31106918653885e-08	13.2086013760892
SPEF2	0.173735151663955	4.00438464411461	6.46301855642984	2.23783939502965e-10	1.31234491804283e-08	13.2052738512114
BAG5	-0.162693170076786	6.33412452667881	-6.45876917090053	2.2970849303099e-10	1.34373754281512e-08	13.1802131032963
AF289551	-0.240088881940343	4.04293889873142	-6.45836440041768	2.30280778182964e-10	1.34374262524828e-08	13.1778267075004
ASB12	0.297440333956337	4.85160312362202	6.45677952991928	2.32535017130701e-10	1.35353798585286e-08	13.1684840590371
LILRB3	0.201865744442484	5.3653532712611	6.45375076624418	2.3690325027671e-10	1.37555971197707e-08	13.1506352831201
ZFHX4-AS1	0.216664814421689	3.05566644972008	6.45236578426374	2.38927419846511e-10	1.38389586332772e-08	13.142475855228
LINC00944	0.290356759184917	5.47427936080224	6.44905804869381	2.43830499681322e-10	1.40505688017382e-08	13.1229948759592
IL2RA	0.203180956015685	4.10341401302376	6.44897957867099	2.43948004814315e-10	1.40505688017382e-08	13.1225328292239
LINC00342	0.156398715282533	5.117561650653	6.44869587199485	2.44373304980053e-10	1.40505688017382e-08	13.1208623494856
DPF1	0.146789214697693	4.76379959262672	6.44541347129215	2.49347010158743e-10	1.43015714412024e-08	13.1015399909528
EBNA1BP2 /// MIR6733	-0.151893217317232	5.79131218139316	-6.44371985243728	2.51951924709734e-10	1.44158186410562e-08	13.0915735459456
HMGXB3	0.157463601268049	5.79813548280519	6.44132908575466	2.55674520710274e-10	1.45749697384464e-08	13.0775084214014
AGPAT4	-0.26965733982411	4.45267826382856	-6.44113883297708	2.55973060978838e-10	1.45749697384464e-08	13.0763893374413
APTR	-0.196835023414268	4.74713609183277	-6.43645730643487	2.6342770317945e-10	1.49632025796327e-08	13.048861122212
LOC100506403 /// LOC101928269 /// RUNX1	0.151155898532794	6.16133639311041	6.43375406847996	2.67828598333942e-10	1.51765236588457e-08	13.0329734294049
GNN	0.104969650596186	3.48785310468966	6.43278642933041	2.69421355945624e-10	1.52300783808108e-08	13.0272877345464
TXNDC16	-0.277955727482567	4.36889954667829	-6.43116863384499	2.72105027473383e-10	1.53448964653815e-08	13.0177834650073
LINC01069	0.183391467509317	3.61711081775561	6.42992973789521	2.74177844751675e-10	1.54247995147856e-08	13.0105065537934
LOC100996681	0.207998509371582	4.35166989800389	6.42916831600835	2.75459455475723e-10	1.54599154056494e-08	13.0060347828562
SLC4A8	0.287424407586153	4.77375015169335	6.42481927893213	2.82892894397115e-10	1.58393078681966e-08	12.9805019537909
AFF2	0.182610007739613	3.80914184570234	6.42423078150309	2.83913731238937e-10	1.58587061848334e-08	12.9770480758495
GGH	-0.267605808051935	6.24503504429192	-6.42219300074146	2.87476513231456e-10	1.60196627610211e-08	12.9650904885235
PNPLA3	-0.166644043443505	4.36353476840268	-6.421804411243	2.88160861603267e-10	1.6019836457358e-08	12.9628106365887
CPN2	0.150594840005284	3.07081028089677	6.42035437112837	2.90728650503544e-10	1.60901621664535e-08	12.9543043081142
BEST1	0.276616008276564	5.44064745189572	6.42030091830941	2.90823733807282e-10	1.60901621664535e-08	12.9539907709464
EXO5	-0.154813983082794	4.64832686369857	-6.41993327734213	2.91478528785049e-10	1.60901621664535e-08	12.9518343672248
CD48	0.299424047880899	5.749497914441	6.41842896297545	2.94172891195866e-10	1.61392336134438e-08	12.9430118942775
GGA2	0.110007700929199	5.29810871295118	6.41839187872517	2.94239619478977e-10	1.61392336134438e-08	12.9427944257563
RNF212	0.158244763500209	5.0616274404658	6.41828811925104	2.9442639990506e-10	1.61392336134438e-08	12.9421859678161
LOC101930593 /// LOC102724352	0.190512512957687	3.50053866332218	6.41761092325767	2.95648294516304e-10	1.61685239391754e-08	12.9382150174195
DENND1C	0.257715843468901	4.9024013520933	6.41462696462923	3.01091784817706e-10	1.64280148765039e-08	12.920721934765
OIP5	-0.259866626056541	4.03571617221888	-6.41150019390372	3.06901078069672e-10	1.67062170182556e-08	12.9023991410077
GUF1	-0.234899968855959	4.63279510895754	-6.41086973174674	3.08085651441769e-10	1.67319680815349e-08	12.8987055802601
LOC101928443	0.176075397977056	4.10136169056811	6.4062232684568	3.16955023447051e-10	1.71739961552554e-08	12.8714939249692
CTF1	0.150699821494723	4.66958652159735	6.40440891162813	3.20485797297006e-10	1.73073312427261e-08	12.8608728914928
PLK3	0.201341882431965	5.25632558057764	6.40396258560789	3.21360240784975e-10	1.73073312427261e-08	12.8582605476661
ZNF687	0.201470054510331	4.80943647155401	6.40382832821578	3.21623735034499e-10	1.73073312427261e-08	12.85747477051
CEACAM3	0.184419604161936	4.96437198817219	6.40342370753287	3.22419125644677e-10	1.73105209101832e-08	12.8551067058945
USH1C	0.228380207652249	4.35443829161796	6.3999844877627	3.29258044670538e-10	1.7637430930461e-08	12.8349836829028
OGG1	-0.177331156617279	4.5710110537692	-6.39927757535735	3.30681240216031e-10	1.76734091930004e-08	12.8308486606042
CCDC22	-0.279783047606599	4.39762747056734	-6.39121725154028	3.47340683651668e-10	1.85216859790309e-08	12.7837282995729
BPGM	-0.278194156926652	5.72933740403325	-6.38997361089005	3.49983213722061e-10	1.85917567363836e-08	12.7764625740524
BC037833 /// RP11-492E3.2	0.218662448997684	5.25706115495439	6.38919245571109	3.51653091495048e-10	1.85917567363836e-08	12.7718994512704
UCA1	0.190411578426993	4.34282969591483	6.38913230698998	3.51781994519221e-10	1.85917567363836e-08	12.7715481120623
TIMD4	0.190576003928558	3.24908686623614	6.38911591346323	3.51817135043829e-10	1.85917567363836e-08	12.771452355097
POLR3C	-0.133285857357268	5.06225470977916	-6.38381568601458	3.63360516625802e-10	1.91587128003865e-08	12.7405040506874
AMACR /// C1QTNF3-AMACR	-0.253039558607694	4.50082374918239	-6.3796743284899	3.7263725154623e-10	1.960388726479e-08	12.716337842788
VBP1	-0.149491919666676	6.5462673331875	-6.37455974431983	3.844144309018e-10	2.017832535064e-08	12.6865111762898
SSTR2	0.165985136160088	3.96662644025836	6.37405892336556	3.85587050848315e-10	2.01947997499977e-08	12.6835916518837
NACC2	-0.197346093724356	5.2842889796164	-6.36809104919991	3.99832509565587e-10	2.08943584332096e-08	12.6488172762417
CLDN10	0.398012912181729	4.39101398855167	6.36704799021085	4.02374655695502e-10	2.09245557137064e-08	12.6427423281899
ELFN1-AS1	0.161732720228475	4.26258851059664	6.36690493382788	4.02724544438143e-10	2.09245557137064e-08	12.6419092110405
9-Sep	0.171161451489922	7.43229887066203	6.36675982212401	4.03079764343808e-10	2.09245557137064e-08	12.6410641408065
DUS4L	-0.228602771636954	4.58635152682961	-6.36306826719697	4.12220190450439e-10	2.13519162965474e-08	12.619571643077
LRFN3	-0.20838975732595	4.19213937682323	-6.3605312994592	4.18619112560071e-10	2.16025574199852e-08	12.6048074650062
CEACAM1	0.329795123647907	6.43856600800287	6.36042224981367	4.18896333709528e-10	2.16025574199852e-08	12.6041729517267
KCNMB2	0.132912020349984	3.50883040562634	6.35761680632726	4.26090301267031e-10	2.19254694192462e-08	12.5878524997719
ARMCX4	0.190862595256527	4.29499055154534	6.35591501171535	4.30512968304817e-10	2.20923405077589e-08	12.5779554657448
LOC101929549	0.212385316710162	3.81288497519617	6.3556475517029	4.31212123365425e-10	2.20923405077589e-08	12.5764002209151
SIGLEC5	0.152087426187965	3.64806185791599	6.35284580911281	4.38603148981879e-10	2.24221557640388e-08	12.5601118483242
FAXC	-0.136033661133983	3.03024215609076	-6.35230437623661	4.40045681637579e-10	2.24412473138384e-08	12.5569648570379
ANKRD39	-0.21857335043271	4.35282144238293	-6.35199007641173	4.40885195568691e-10	2.24412473138384e-08	12.5551381461107
SLC11A1	0.186282012619147	5.22027993800023	6.34919497515324	4.48420363514885e-10	2.2775493020337e-08	12.5388964441066
SLCO2A1	0.197113579220167	6.20116478636004	6.34836734678113	4.50675607624177e-10	2.28407060105391e-08	12.534088465847
FOXC1	0.165264766579731	5.30699474236987	6.34768655197004	4.52539055619128e-10	2.28858245848159e-08	12.5301338996252
LOC101929683	0.183720742067199	3.65572224078449	6.34521886341993	4.59356942375463e-10	2.31807679332648e-08	12.5158027828256
HAUS6	-0.312699144895878	4.51090502228309	-6.34298240189329	4.65622749113065e-10	2.34466478975221e-08	12.5028186716285
RP3-406A7.7	-0.226013750008	4.50186894682263	-6.3426231607177	4.66636987157502e-10	2.34475115170851e-08	12.5007334115212
CYP27A1	0.153118042459039	5.38515707259588	6.3378734844591	4.80251631903129e-10	2.40467453649529e-08	12.4731729066468
HS3ST4	0.142168553762321	3.87302667858091	6.33775104573649	4.8060768504541e-10	2.40467453649529e-08	12.4724626784409
GAS2L1	-0.211761390202542	6.05860599974533	-6.33626306695585	4.8495544335518e-10	2.4212764768451e-08	12.4638323318419
TSPAN5	-0.164149339802554	5.9029886194475	-6.33091835055586	5.0089202125524e-10	2.49554592623691e-08	12.432847153074
BCL2L11	0.376911493583421	6.05679313523488	6.33046362071722	5.02271325110535e-10	2.49712737448189e-08	12.4302119681179
CD300LB	0.220948671819467	4.95407567327516	6.3265349181304	5.14343815198309e-10	2.55175298696275e-08	12.4074517217614
PRCP	0.166098262898277	7.07445434084487	6.32214511128872	5.28169236093058e-10	2.60499717242718e-08	12.3820345833543
SCARNA13 /// SNHG10	-0.157739057884529	3.40853419617595	-6.32206177849949	5.28435173233421e-10	2.60499717242718e-08	12.3815522308998
NID1	0.297503351923183	5.95039616272107	6.32147308077446	5.30317600286695e-10	2.60499717242718e-08	12.3781448475685
DARS2	0.150686078711217	4.67617031502707	6.32138712284918	5.30593008796237e-10	2.60499717242718e-08	12.3776473458961
OR1F1	0.205252757941413	4.60425173708432	6.32138033911487	5.3061474978424e-10	2.60499717242718e-08	12.37760808369
RP11-1277A3.3	-0.180288208670165	3.69960437535722	-6.3189719474082	5.383886756689e-10	2.63750349649946e-08	12.3636713397204
LILRB1	0.20993850710331	5.22803511868036	6.31863683702424	5.39479155390475e-10	2.63750349649946e-08	12.3617325056106
FGF14-AS2	-0.114441431303357	3.04679848364661	-6.31580584927636	5.48778104916404e-10	2.67288323943917e-08	12.3453569234173
OR5V1	0.103434815320269	3.02868412350932	6.31552385068857	5.4971292981429e-10	2.67288323943917e-08	12.3437260763541
DNER	-0.420897005978282	2.99656741116167	-6.3153994979017	5.50125653975403e-10	2.67288323943917e-08	12.3430069424671
CXCR1	0.208549379816931	5.01590758008603	6.31240111198457	5.60169528954957e-10	2.71607147276387e-08	12.3256709392945
GAMT	0.247274631154924	5.59500683928123	6.30694873077727	5.78895472785168e-10	2.79630136341478e-08	12.2941647104831
C9orf3	-0.201509332691722	6.91560765653336	-6.30689169553504	5.79094558591171e-10	2.79630136341478e-08	12.2938352604177
MYO7A	0.173400337528649	4.3366388909413	6.30503790568736	5.85601948664234e-10	2.82192939032544e-08	12.2831287008641
SLC19A2	-0.373201926583416	5.17615452505097	-6.3043435860034	5.88057601141274e-10	2.8250107602946e-08	12.2791193592455
USP30	-0.225349490849807	4.84890791227037	-6.30417820009611	5.88644017921566e-10	2.8250107602946e-08	12.2781643963713
IFT22	0.129383292095148	5.61746049699257	6.30226693969975	5.95462513796448e-10	2.85191374224792e-08	12.2671300653299
HSD11B1	0.311910787926362	4.72335656204327	6.30168358259641	5.97559011464371e-10	2.85613774666588e-08	12.2637627302359
LINC01003	-0.350807271324991	4.65916522142248	-6.30126792151713	5.99057239016266e-10	2.85749087884514e-08	12.2613635578966
LAT	0.136765544869963	4.89076607378366	6.29930097249936	6.06196987313794e-10	2.88181266931006e-08	12.250012294642
MIR6787 /// SLC16A3	0.18155508341551	5.14921939219388	6.29918867708325	6.06607106356727e-10	2.88181266931006e-08	12.2493643302284
SELL	0.468678950223687	5.17110797429667	6.29806804695798	6.10714708380097e-10	2.89114041518412e-08	12.2428986433518
MEPE	0.194681827998799	4.4210319144511	6.29798249188674	6.11029420967218e-10	2.89114041518412e-08	12.2424050580999
CDCA7L	-0.244548924527393	5.27030467959233	-6.2974355026856	6.13045262742766e-10	2.89485389531303e-08	12.2392494990531
C11orf16	0.21538649288759	5.16949631862108	6.29510891725713	6.21692458175801e-10	2.92592336436415e-08	12.2258301678196
LOC93622	-0.170680403721269	4.72834407105928	-6.29499649118727	6.22113319519507e-10	2.92592336436415e-08	12.2251818228449
ATL1	-0.225929419266312	4.60051391054472	-6.29140425237225	6.35708397073688e-10	2.9838959412345e-08	12.2044711703102
RP5-1074L1.4	-0.330080223618609	4.29738785008987	-6.28627214687056	6.55636684036822e-10	3.06877864556685e-08	12.1749003290841
RP11-468E2.5	-0.182016772006815	4.30967881916021	-6.28607803526565	6.56402304269487e-10	3.06877864556685e-08	12.1737822810213
POP7	-0.135166770606412	5.49375555425451	-6.28572430486166	6.57799746955527e-10	3.06921008916789e-08	12.1717449340875
LOC101927126	-0.137006054502601	3.53946896799965	-6.28352801645529	6.66541734563915e-10	3.10384067920891e-08	12.1590974033253
NDNL2	-0.186958757255866	4.85754183456564	-6.28276909836401	6.69588830727213e-10	3.11186777537177e-08	12.1547279920866
CD53	0.353654281120987	6.54004765344019	6.28222869684542	6.71766872939356e-10	3.11583230454475e-08	12.1516169512029
BTNL8	0.232364974902242	4.01548200941082	6.28151493212075	6.74654265370807e-10	3.12306490245273e-08	12.1475082295036
TTC30B	-0.238334176788006	3.40481643237432	-6.2773842369385	6.91604134225772e-10	3.19523827513816e-08	12.1237381931837
SLC12A5	0.164059865729023	2.99151483635546	6.27565996301982	6.98802104333125e-10	3.22216280107799e-08	12.1138198830709
LOC101928123	0.138241553120654	3.79191875682809	6.27483002189301	7.02292761020499e-10	3.23192105052017e-08	12.1090467645997
ZNF57	-0.315276627463993	4.79684972905746	-6.27109241800271	7.18225296657824e-10	3.2873438077514e-08	12.0875580046453
ZNF548	0.268801426797146	6.09513894870421	6.27076258575688	7.1964815212753e-10	3.2873438077514e-08	12.0856622187813
MRPS9	-0.216277920320716	5.22968279380741	-6.27074608647315	7.19719400357435e-10	3.2873438077514e-08	12.085567387662
UTP18	-0.12330888673663	6.19926832669828	-6.27069785067816	7.19927734730383e-10	3.2873438077514e-08	12.0852901493247
FCF1	-0.276639155790617	4.18687935188548	-6.26900540095046	7.27275025628456e-10	3.314457267961e-08	12.0755638545058
MORC4	-0.208884258263963	5.44493431590635	-6.26795447557282	7.31874177161976e-10	3.32896579306403e-08	12.0695254631519
OK/SW-CL.36	0.198371645872235	3.4576481934621	6.26755665505372	7.33622566243126e-10	3.33047649957015e-08	12.0672399006667
ZNF572	0.118587385644489	3.14810954251705	6.26670222472637	7.37391539660664e-10	3.34113669492489e-08	12.0623314435053
ONECUT2	0.154342458132498	4.01936517758754	6.26578312011653	7.41466941101218e-10	3.35314165133389e-08	12.0570520980878
KANK1	-0.184464185226613	6.71652807561453	-6.26384713853644	7.50123482104754e-10	3.38577808160756e-08	12.0459339958252
PAN3-AS1	-0.171526813472126	3.51753242209908	-6.26191449972915	7.58863642461494e-10	3.41866617167136e-08	12.0348380586235
SPDEF	0.137423233701955	5.42601622779626	6.25958616904255	7.69525624444177e-10	3.46006971021592e-08	12.0214742584324
C10orf10	0.278452802191835	5.60749115038599	6.25875014245336	7.73389625235817e-10	3.47080733340563e-08	12.0166768099295
CTC-338M12.4	-0.19371062621022	4.07698763810812	-6.25841020812821	7.74966176105215e-10	3.47125801853147e-08	12.0147262921689
FZD5	-0.26634615260669	4.53169121863679	-6.2541333489592	7.95071997429073e-10	3.55454621512207e-08	11.9901938354939
ATG10	-0.211406736711216	3.92807306466882	-6.25367733663351	7.97245604710152e-10	3.55750050101782e-08	11.9875789641732
RGS1	0.589237839154864	6.6699444712038	6.25140613680831	8.08158249570065e-10	3.59936541607759e-08	11.9745578836068
PDCD2	-0.184678916919745	4.72171995768821	-6.24941665538496	8.17837221757934e-10	3.63558792190162e-08	11.9631552985123
PLA2G2D	0.255124310977226	4.65590174654318	6.24719415448638	8.28783937050003e-10	3.67729869125809e-08	11.9504208968902
CYTH4	0.232376601560179	5.51057112690419	6.24652855782304	8.32090061015071e-10	3.68501504234095e-08	11.9466079502044
LOC101928894	0.157157116598049	3.84298121346574	6.24467561382926	8.41362006610469e-10	3.71721555421921e-08	11.9359950031211
GPRC5C	0.142895651850497	5.15518006737112	6.24443450629923	8.42575888765923e-10	3.71721555421921e-08	11.9346142330447
DNAJC27	-0.182345225392324	4.61106786717065	-6.24376519583283	8.4595458861798e-10	3.71721555421921e-08	11.9307814806398
TRMT61B	-0.174852704773367	5.211357338019	-6.24372298310045	8.46168123387492e-10	3.71721555421921e-08	11.9305397647711
TTL	-0.186115529231743	5.5213727422877	-6.24350638079564	8.47264644098273e-10	3.71721555421921e-08	11.9292994926865
SCGB3A2	0.17727785866796	3.1299498038817	6.2429209704221	8.50235164832112e-10	3.72330170133928e-08	11.9259475998251
LOC286149 /// MIR3150A /// MIR3150B	0.255197709231818	4.22636799565471	6.24066177066641	8.61794709308324e-10	3.76690787808449e-08	11.9130146210476
HDAC7	0.19237334692433	5.18830692824664	6.23659853026149	8.82972898761697e-10	3.84515814121355e-08	11.8897644741569
ZNF596	-0.171352427062392	3.14060336463844	-6.23648272994718	8.83583865371811e-10	3.84515814121355e-08	11.8891020490668
LINC00668	0.199725583024604	4.12258640373583	6.23614261907257	8.85380693660554e-10	3.84515814121355e-08	11.8871565376309
NBPF4	0.100985080717902	3.58684336702411	6.23598070844962	8.86237333108414e-10	3.84515814121355e-08	11.8862304044268
KIR2DL2	0.180428031339092	3.89502650892509	6.23472726895279	8.92896532553516e-10	3.86691618039199e-08	11.8790614016977
ESR1	0.14563396547615	4.62305873263902	6.23419829440587	8.95721496463448e-10	3.87201961596221e-08	11.8760363255492
LRRC8D	0.156645706600181	6.28757789803271	6.23083412603234	9.1389331415878e-10	3.94332388546016e-08	11.8568026786484
FAM71D	0.16346711840051	3.34076336639205	6.23006264549827	9.18111066056209e-10	3.95426736801792e-08	11.852393234034
PDGFC	-0.23577328905123	5.8343907314269	-6.22850415873807	9.26689594664915e-10	3.98391819161611e-08	11.8434870515173
CD300A	0.207700569263838	4.98949861633449	6.22774879503786	9.30875566559359e-10	3.99430408182019e-08	11.8391711193551
CTSL	0.217613239140562	6.23748426275581	6.22745610415919	9.32502526330705e-10	3.99430408182019e-08	11.837498889444
MSS51	-0.130069509933609	3.67596762766424	-6.22615028463138	9.39795029594436e-10	4.01822180289868e-08	11.8300391853442
SLC27A6	-0.475397784709304	3.85022184099959	-6.21812551047865	9.85850232682065e-10	4.20748712735961e-08	11.7842261750186
SERPINA9	0.285218073400276	5.02868287066897	6.21456484063136	1.00698540455922e-09	4.28990376333597e-08	11.7639149238167
DGCR11	0.19431124183479	4.84424804510256	6.21373073353139	1.01200012106326e-09	4.30347103922669e-08	11.7591583579524
CHCHD7	-0.162224433704723	5.61648606233723	-6.21280009449017	1.01762401561023e-09	4.3195751536264e-08	11.7538519647265
WDR61	-0.117799666004361	6.62680766675738	-6.21146175705845	1.02576525304777e-09	4.34270353077502e-08	11.7462221333168
CLDN20	-0.40786333696192	3.78371543198984	-6.21129794507714	1.02676610099971e-09	4.34270353077502e-08	11.7452883429412
MAPKAPK5	-0.186440819224222	4.68372673048941	-6.208428949687	1.04445048865133e-09	4.40956870576743e-08	11.7289374483563
FAM170B-AS1	0.14221371280695	3.84625916990235	6.20467880428977	1.06801585126583e-09	4.50097863053178e-08	11.7075746200847
SBF2-AS1	-0.136490060812486	3.75079853510367	-6.20365915896212	1.07451252315331e-09	4.51623248994594e-08	11.7017681146807
ECSCR	0.184814587771543	5.49568592190567	6.20350840041518	1.07547635412899e-09	4.51623248994594e-08	11.7009096704879
FAM124A	0.142606275727322	4.62236935070672	6.20155247041895	1.08805790267747e-09	4.56092150434287e-08	11.6897739228061
MIR4458 /// MIR4458HG	-0.185347416271083	3.57440405920014	-6.20049857774382	1.09489661945418e-09	4.58142151300435e-08	11.6837750323561
C1orf105	0.204420563257381	3.50262186155741	6.19900898938167	1.10463428765413e-09	4.61395735496884e-08	11.6752976173445
LOC101929441	0.168570101390017	4.27758757777032	6.19047623695753	1.16206738432903e-09	4.84524407976623e-08	11.6267708639953
CYP2A7	0.181025802411408	4.13486504839048	6.19005929050116	1.16494738048416e-09	4.84580651870079e-08	11.6244011294346
BC039357 /// RP11-661G16.2	0.168609590540402	3.70349064047986	6.18986041178626	1.1663235625041e-09	4.84580651870079e-08	11.6232708418752
AQP6	0.164396777373247	4.90632783459095	6.18868328730969	1.17450151562553e-09	4.86723476724501e-08	11.6165815355829
LIMS2	0.168889545052633	5.00187296920974	6.1885228346064	1.17562057654158e-09	4.86723476724501e-08	11.6156698083112
CHML	-0.28466201363063	4.82455604182659	-6.18726178249935	1.18445201593615e-09	4.89418663763219e-08	11.6085049502869
BC062763	-0.125258608983307	3.25921273754204	-6.18678366873441	1.18781728422158e-09	4.89418663763219e-08	11.6057888064907
ISL1	-0.315354960649706	3.39018990138986	-6.18670468573398	1.18837411553325e-09	4.89418663763219e-08	11.6053401250095
C3orf18	0.14394314103432	5.03101921580246	6.18585666429351	1.19436877960132e-09	4.90187558317916e-08	11.6005230537636
BPIFA4P	0.208546301678713	3.78348654724993	6.18585083836832	1.19441006513083e-09	4.90187558317916e-08	11.6004899623675
PTPMT1	-0.201197550785266	4.86808900006144	-6.18457838834376	1.20346081233172e-09	4.93041541163637e-08	11.5932630645083
LOC284379	0.152510383450592	3.18719216792513	6.18317109794064	1.21354873797345e-09	4.96309776037975e-08	11.5852718438198
RAPGEF4-AS1	0.136345496862511	2.89442008278059	6.18181181099434	1.22337101363812e-09	4.9945820758184e-08	11.5775547090113
AGO4	-0.244385215010599	5.23099782476835	-6.17914123778119	1.24289554676674e-09	5.06549942422299e-08	11.5623972514211
RP4-581F12.1	-0.155972431135932	4.29324433797969	-6.17765104180471	1.25392240926227e-09	5.10159850799508e-08	11.5539417738427
RP3-428L16.2	-0.327292802696975	4.21513131187754	-6.17717217268683	1.25748611040704e-09	5.10726137691397e-08	11.5512250129983
RP11-678G15.1	0.150211635730602	3.31312405779428	6.17622939696921	1.26453111723508e-09	5.12701961256898e-08	11.5458769130881
SAA2-SAA4 /// SAA4	0.208999369006995	4.26036002065782	6.17552859961778	1.2697928933476e-09	5.13949219964925e-08	11.5419019479051
ERVH-1	0.287262004516867	6.2057905795877	6.17389275482053	1.28215867805146e-09	5.18062602629864e-08	11.5326248631502
WDR20	-0.239652355452265	4.90981857462073	-6.17005510814838	1.3116322540861e-09	5.29062505781967e-08	11.5108694679567
PTGER3	-0.390271149738391	4.43793270251107	-6.16883942400617	1.32110620902675e-09	5.3197146594988e-08	11.5039802793253
CXCL8	0.5615968026433	6.41346494235133	6.16835457625873	1.32490330671962e-09	5.32588481381514e-08	11.5012330137728
ANKRD10-IT1	0.196888816445145	6.22554331598913	6.16776688940127	1.32952009373946e-09	5.328800528012e-08	11.4979032885671
SYT2	0.205052319788208	4.83419942315347	6.16768550160738	1.33016070332669e-09	5.328800528012e-08	11.4974421821126
C9orf131	0.192424337441163	4.30029425014985	6.16691204068825	1.33626374998609e-09	5.34414597698519e-08	11.4930603663041
FLJ40288	0.198067447699211	5.30468059879328	6.16463520885549	1.35438854230915e-09	5.40743649591544e-08	11.4801644188253
WDSUB1	-0.283292687185895	4.53194091913504	-6.16431986133789	1.35691774442273e-09	5.40835214878728e-08	11.4783786210089
DUOXA2	0.244697987666247	5.27852734595938	6.16371267756838	1.361800587015e-09	5.4186298822749e-08	11.4749403923883
LOC221814	0.113314564462991	2.80630983499516	6.16062757773888	1.38687682069443e-09	5.50292230442023e-08	11.4574753103976
FLJ37453	-0.170445975213501	4.64053835144399	-6.16053149961338	1.3876649628003e-09	5.50292230442023e-08	11.4569315239563
AP001462.6	-0.152640498424242	3.50708825527243	-6.15943507825755	1.39669011656404e-09	5.52938801028954e-08	11.4507264814436
CTD-2292M16.8	-0.349326126686229	3.99981443166753	-6.15421917984747	1.44041619105152e-09	5.69291212584329e-08	11.4212210004038
GDPGP1	0.0826944831461875	2.71338362411363	6.15247094757515	1.45536920731462e-09	5.73743602205597e-08	11.4113364056552
CARKD	-0.131395661462771	6.0715606496581	-6.15233234269861	1.45656119457706e-09	5.73743602205597e-08	11.4105528311778
TCRA /// TRAV8-6 /// TRAV8-6	0.17021336545021	3.76856624569703	6.1513524243255	1.46501564764889e-09	5.75481960720838e-08	11.4050135003336
HLA-DMB	0.204006376063609	6.0607379592173	6.15125385251826	1.46586874669069e-09	5.75481960720838e-08	11.4044563312853
PLAC8	0.493574950711236	6.0655388535082	6.15020096592968	1.47501139446679e-09	5.78106132538017e-08	11.39850546119
TTC30A	-0.119688846444784	3.01573247702424	-6.14622034144746	1.51008310108831e-09	5.90867124878413e-08	11.3760151563825
SPAG1	-0.261032362349411	4.76544436530887	-6.14424539325363	1.527784736267e-09	5.96800429535793e-08	11.364861515723
MOV10L1	0.167397524581669	4.41803129735593	6.14325553496941	1.53673304698673e-09	5.99300403531344e-08	11.3592724048651
PROL1	0.128179083653011	3.48432040078062	6.1411754242484	1.55570444619227e-09	6.05694466169826e-08	11.3475298756867
SLC8A1	0.127351703693183	4.06130329862182	6.1407590673329	1.55952917509439e-09	6.0617996828958e-08	11.345179896014
RABEP2	0.173022217781977	5.4408195328342	6.14033481046192	1.56343592572464e-09	6.06695696853806e-08	11.3427854705721
CCR7	0.345810846508073	4.77011344682809	6.13843165787409	1.58107901282392e-09	6.12531368460747e-08	11.3320462107068
ERMAP	-0.20376975331565	3.94689507652909	-6.13753412939864	1.58946687404147e-09	6.14768141611172e-08	11.3269825723001
WFDC5	-0.379172408214811	5.16576301965457	-6.13268028637401	1.63558746667416e-09	6.31567731794903e-08	11.2996095415427
FSCN3	0.217097548058467	4.54116855769866	6.13160227898952	1.6460066396122e-09	6.34549051428205e-08	11.2935327276386
RNMTL1	-0.151891915348269	5.02402185925887	-6.13038757507261	1.65782473325993e-09	6.3805902499739e-08	11.2866864597869
TUB	0.174979748463926	5.07039840639615	6.1276581034185	1.68468356916677e-09	6.46668335122735e-08	11.2713070277747
SLC10A3	-0.142652789158689	5.69011877036009	-6.12755630018565	1.68569352538798e-09	6.46668335122735e-08	11.2707335245624
LOC100652824	0.110735702545568	3.33429791217089	6.12612341463598	1.69997162653918e-09	6.50029708202349e-08	11.2626623193618
DQ583756	0.17495902938309	3.9530186823558	6.12612216392907	1.69998414077413e-09	6.50029708202349e-08	11.262655275057
BC027448	0.273577725500338	4.31133126630934	6.12334051844188	1.72804040944312e-09	6.59685036825722e-08	11.246991429865
RNF152	-0.0816957082960341	2.99288412153784	-6.12147118979995	1.7471484965552e-09	6.6589860688804e-08	11.236468455589
CTSH	0.28841262331677	6.87734893271703	6.12042256239316	1.75795768067114e-09	6.68934188004247e-08	11.2305666645643
OR2B4P /// OR2B4P	0.108038554602414	3.36682210147409	6.11785693685028	1.78468021486474e-09	6.78005491643928e-08	11.2161307567642
JUN	0.244784301458051	6.35470135122216	6.11732433019073	1.7902771722668e-09	6.79034806177839e-08	11.2131346205321
GHRL	0.110772973040062	3.78913676481787	6.11692863455244	1.79444648418881e-09	6.79520185542416e-08	11.2109088135645
AHRR	-0.206490836455906	4.25055209919278	-6.11356495337911	1.83027364493487e-09	6.91972910519104e-08	11.1919930149783
GJB4	0.248020540348621	4.33793040145228	6.11305036197639	1.83581592619255e-09	6.92954210599421e-08	11.1890999893543
KATNA1	-0.182187268399302	5.15404707509892	-6.10849985579086	1.88554496512838e-09	7.09490416847827e-08	11.163526350498
SLC36A1	-0.130533211366901	5.38835717876308	-6.10848957927167	1.88565874523683e-09	7.09490416847827e-08	11.1634686157224
CDADC1	-0.20272230841889	4.31007353546466	-6.10749491703279	1.89670330090484e-09	7.12505987605084e-08	11.1578808792635
KIR3DL1	0.115256041501384	3.40584241792954	6.10717107095663	1.90031284974394e-09	7.12723396723741e-08	11.1560617731442
SELE	0.451557673664374	6.20484996629415	6.10412670457448	1.93457470383014e-09	7.23619505808673e-08	11.1389650911676
SIRT2	0.128829125446066	6.12520577780297	6.104043538305	1.93551908978421e-09	7.23619505808673e-08	11.1384981468519
DNAJC22	0.147765616755863	4.93515513239978	6.1036050127699	1.94050617403843e-09	7.24332431566473e-08	11.1360360985546
CYYR1	0.194262864319401	5.63009787009085	6.09897136146694	1.99397494231275e-09	7.42665338783769e-08	11.1100304575301
BIN2	0.281710318846922	5.19405424119621	6.09869923447859	1.99715942914028e-09	7.42665338783769e-08	11.1085037232484
PAXIP1	-0.192408900853443	5.1759591768239	-6.09833210494406	2.00146352918755e-09	7.42665338783769e-08	11.1064440833111
MAN2A2	0.101052108363144	5.40258494413567	6.09826484529628	2.00225303958543e-09	7.42665338783769e-08	11.1060667604903
MMAB	-0.168280863007045	5.18795597071479	-6.09739472053632	2.01249424596222e-09	7.45288420284215e-08	11.1011857371688
ADAM28	0.451286776077608	5.9080299162085	6.09635888958576	2.024752510373e-09	7.48649057137288e-08	11.0953759662853
VNN2	0.300912856405194	4.36028549951981	6.09557731937511	2.03405004334752e-09	7.50906135311779e-08	11.0909928637758
RP4-714D9.5	-0.131096002350182	3.43994490661216	-6.09499753750992	2.04097403942982e-09	7.5228127760551e-08	11.0877417218147
SAP30L	-0.161585018791894	5.66184902097986	-6.09017519184985	2.09946365778453e-09	7.72628910429748e-08	11.0607107517674
KCNIP2-AS1	0.186604914588383	4.59690045190002	6.08801036096173	2.12625010515309e-09	7.81264023012189e-08	11.0485821753411
LINC01137	-0.161802357735904	4.14126091758455	-6.08500911633746	2.16393878862902e-09	7.93871833906397e-08	11.0317737753356
RP11-12M5.1	0.134041185463925	3.61940687406043	6.08239357253738	2.1973154819329e-09	8.0486091702701e-08	11.0171313853284
GPR125	-0.25446486229214	4.72997570257684	-6.0818461220337	2.20436481249296e-09	8.06187292855123e-08	11.0140673325857
CXCL13	0.497367423823878	7.20984396544941	6.08029645560881	2.22443930672663e-09	8.12265756785458e-08	11.0053952339114
SLC9A2	-0.102541265272042	3.29256863911302	-6.07812484035887	2.25287128682709e-09	8.21372421411253e-08	10.9932458906674
RP11-548M13.1	0.192326216812034	4.91571130250018	6.07464128875429	2.299222807585e-09	8.36974048655864e-08	10.9737646911586
IL37	0.192640777852313	5.4405972654077	6.0731310132643	2.31960650482475e-09	8.43089127781435e-08	10.9653217512196
SMARCA4	-0.158826578599556	6.47637146931056	-6.0724820824125	2.32841902571176e-09	8.44986139022189e-08	10.9616945762489
WDFY4	0.193238243814114	5.19227773699671	6.07198316240293	2.33521661598522e-09	8.46147210192734e-08	10.9589061115744
SMIM2-AS1	-0.101148728148188	3.09634818972764	-6.07157626115193	2.34077483243073e-09	8.46796828624121e-08	10.9566320880705
IGFBP7	0.195082215771283	7.82194190713943	6.07132515701172	2.34421132605164e-09	8.46796828624121e-08	10.9552288245428
SCGB2B2	0.170482894505372	3.95214157082554	6.06808901504774	2.38894302711105e-09	8.61631659900973e-08	10.9371485949282
ANKS1A	-0.114517662804932	5.96466088851654	-6.06754678574981	2.39651910843617e-09	8.63040480152908e-08	10.9341199997344
TTLL10	0.16058195859449	4.44677574694474	6.06547291504916	2.4257125302504e-09	8.71450536649676e-08	10.9225386785629
SIT1	0.20664972136583	4.93643667889771	6.06536197313287	2.427283983269e-09	8.71450536649676e-08	10.9219192321447
GPC6	0.149200560658151	4.70678864700986	6.062516257038	2.46793409118996e-09	8.84694178177181e-08	10.9060335037165
CD33	0.173228750612703	4.68059859586859	6.0617724344338	2.47866847882968e-09	8.86299431043443e-08	10.9018823140464
CD5	0.147583622017998	4.74592666488302	6.06166643087193	2.48020196389462e-09	8.86299431043443e-08	10.9012907564224
L3MBTL2	0.151997261259008	5.99807753019884	6.06142356432673	2.48371885124013e-09	8.86299431043443e-08	10.8999354628807
ZSCAN20	-0.123899851452852	3.58449293284901	-6.06110655450407	2.48831671601193e-09	8.86594786268736e-08	10.8981664912762
TMEM139	0.178538467442739	3.86127544943564	6.05891163191875	2.52038035752425e-09	8.95718362610371e-08	10.8859206484616
GJA3	-0.378404609320408	4.27012531771186	-6.05883269966089	2.52154089151244e-09	8.95718362610371e-08	10.8854803443205
ACBD4	0.148704117183155	4.86088243627547	6.05694672673776	2.54942589958249e-09	9.04257910325517e-08	10.8749614006171
C2orf81	0.198279088562017	5.09506688057321	6.0562832111853	2.55930772151469e-09	9.0639578884246e-08	10.8712613481391
EPPK1	-0.371475050445779	6.28216783536188	-6.05591020422301	2.564879375662e-09	9.07003058617557e-08	10.8691814540337
CYP4F22	-0.362819438656002	4.94157614085554	-6.05483031698607	2.58107666273587e-09	9.11360342355806e-08	10.8631606132093
DTNA	0.175040361021093	4.81851619372125	6.05446691254817	2.58654981488228e-09	9.11923619891631e-08	10.8611346865938
SPOCK2	0.192384820932522	5.42282539417083	6.05286492409743	2.61081240355451e-09	9.19099767694428e-08	10.8522051025719
SLC7A11	0.310730705087192	6.21247696130615	6.05195240786933	2.62473193400537e-09	9.22618776682666e-08	10.847119603614
ISL2	-0.262697607742207	4.29991480797422	-6.05084569798985	2.64171096058539e-09	9.27201118643672e-08	10.8409527533158
LOC101929177	-0.172021683796524	4.48184675893004	-6.05013375874575	2.65269009708949e-09	9.29667068899501e-08	10.8369861800524
TAZ	0.118173910188038	5.18415677115164	6.04948564511062	2.66272368596871e-09	9.31794794631549e-08	10.8333755664197
LOC286052	-0.245141574363668	5.09639819293335	-6.04739537167974	2.695336814236e-09	9.41805951316105e-08	10.821733046461
ZSCAN12P1	0.177877555576115	3.95744117366992	6.04711792707118	2.69969481033874e-09	9.41929127001868e-08	10.8201879847499
RASAL3	0.238471299413526	5.03680454764518	6.04393187456953	2.75023594730966e-09	9.58141459806428e-08	10.8024496162551
GSK3A	0.156435708531118	5.31706611540974	6.04158527094843	2.7880503434049e-09	9.69575988778696e-08	10.7893901144421
CCDC113	-0.19513266905362	3.23393265463106	-6.04138484415172	2.79130355674085e-09	9.69575988778696e-08	10.788274889223
C3orf14	-0.254327159196991	5.7457288994149	-6.04001015118564	2.81371689569459e-09	9.75919860164514e-08	10.7806266233916
PCNXL2	-0.266222261033885	4.61698200786093	-6.03713066330766	2.86123580980287e-09	9.90939930829519e-08	10.7646111899538
DGKK	0.220822546120075	4.22714051551699	6.03648209625694	2.87204645585969e-09	9.93221241999948e-08	10.7610048447115
LOC100505711	0.206945691273646	4.93857262816813	6.03417225220602	2.91087302303241e-09	1.00517019103715e-07	10.7481637530135
LOC100130744	-0.137551244328019	3.52793783714438	-6.03242639308291	2.94055906812527e-09	1.01393236137879e-07	10.7384608706747
GLRA2	0.206216856104503	4.28735751399266	6.03207997908467	2.94648442875093e-09	1.01448796232075e-07	10.7365359134116
LOC100631378	0.142135563988943	3.10827398621877	6.03143640298704	2.95752366551607e-09	1.01623376998962e-07	10.7329599392384
RPF1	-0.160187058320873	6.6510711414034	-6.03128085220794	2.96019787567141e-09	1.01623376998962e-07	10.7320956850797
FAM83C	-0.421723602998345	5.86118875348825	-6.03063365833066	2.97134972230971e-09	1.0185752196769e-07	10.7285000269664
LINC00461 /// MIR9-2	-0.107986171068688	2.96413053938596	-6.02868862034716	3.00511226150586e-09	1.02864948968809e-07	10.7176958826822
LOC100507443	0.113999617558641	3.2041517174274	6.02791876035588	3.01857892815059e-09	1.03155320656606e-07	10.7134203675522
YAE1D1	-0.159625985744025	5.29171083295982	-6.02770272746891	3.02236842713054e-09	1.03155320656606e-07	10.7122206873867
MME	0.304480206253512	5.42168944037499	6.02556327507313	3.06014886140023e-09	1.042934211952e-07	10.7003418497094
ZNF227	-0.236172484276881	4.43652804125681	-6.02018471291031	3.15717669857466e-09	1.07444525678266e-07	10.6704948776508
LPAR3	-0.285886036449531	4.90260944402846	-6.01914453408266	3.17628480425214e-09	1.07938603261262e-07	10.6647253612729
OR51I2	0.157417129402469	3.9272883429825	6.01659666184195	3.22356748802048e-09	1.0926444059696e-07	10.6505968733675
LOC100996506	0.240121361530566	5.44260729762187	6.01654182272043	3.22459269324249e-09	1.0926444059696e-07	10.6502928364862
IMPACT	-0.245545111383141	4.67901921638625	-6.01353483617782	3.28129752096603e-09	1.11025888493579e-07	10.6336253364279
CFHR2	0.169513649381128	4.38043497713278	6.01297238093404	3.29201166654465e-09	1.11228371193195e-07	10.6305084995935
HFE	0.222008554325171	5.12766672590487	6.01132860773621	3.32351983388412e-09	1.12131839904762e-07	10.6214010201815
C8orf33	-0.14566523412519	5.32915962283435	-6.00869199408264	3.37467474175598e-09	1.13694629265234e-07	10.606797170864
BC062753	-0.177386332360518	5.05988741486242	-6.0079519053151	3.38917137376816e-09	1.14019676717499e-07	10.6026989273601
SGSM1	0.123923684503144	4.31836617689838	6.00281592563673	3.49146148757515e-09	1.17293154774025e-07	10.5742706122781
SERPINA1	0.306925771919207	5.22439222105987	6.00247194421488	3.49841900173848e-09	1.17359231447763e-07	10.5723673916353
ADCY9	-0.173296333545888	5.43028286653656	-6.0021203331272	3.50554482303895e-09	1.17430757918211e-07	10.5704220554675
TRBC1	0.3004889754264	6.09470623451233	6.00130580577668	3.52210666707346e-09	1.17817724584494e-07	10.5659159557581
EML1	-0.218732729058728	5.27920940621123	-5.99855713737744	3.57856122249374e-09	1.19536144471822e-07	10.5507138247832
DRD5	0.155537927512057	3.83222261692703	5.99771539997811	3.59602553056479e-09	1.19949129612428e-07	10.5460596269948
PLEKHM3	-0.243420949121494	4.29704510713567	-5.99708420096666	3.6091761567718e-09	1.20217261335192e-07	10.5425699295248
DPH3P1	-0.103862463399871	3.77396225322863	-5.99680394413916	3.6150301648582e-09	1.20241936855453e-07	10.54102058236
CHRM2	0.147788452466291	3.1464979422505	5.99559830972427	3.64031933764551e-09	1.2091207562722e-07	10.5343561830571
LINC01016	0.211873880168513	4.9413730232397	5.99390659286082	3.6760958383971e-09	1.2192816605888e-07	10.5250068407439
M1AP	0.13870048963231	3.87903207708323	5.99323945472078	3.69029865803246e-09	1.2222684963703e-07	10.5213205105075
SPAG17	-0.377400130210698	4.68163890457994	-5.99127747566242	3.73237864340345e-09	1.23446717550317e-07	10.5104815080191
AMICA1	0.204511969484918	5.04579365932085	5.99090387048013	3.74044453620224e-09	1.23539738361421e-07	10.508417869496
LANCL1	-0.209592171225093	6.54287878124612	-5.98978841706124	3.7646278062861e-09	1.24164077829767e-07	10.5022572434389
RORA	-0.350284797071541	6.61355589205459	-5.98934795595868	3.77421906552326e-09	1.2430607219166e-07	10.4998248629375
USP3-AS1	-0.105272446398299	2.76126239145855	-5.98896246708122	3.78263284457283e-09	1.24392149394319e-07	10.4976961870249
LCP2	0.249589956305488	5.31937177365771	5.98874387916652	3.78741193086973e-09	1.24392149394319e-07	10.4964891943475
ZDHHC22	0.158174113178228	4.66078869556574	5.98517626902066	3.86625030484161e-09	1.26804382383062e-07	10.4767951245618
LOC149703	0.15060721132268	3.54303758178411	5.98406007510328	3.89124367688325e-09	1.27446359757084e-07	10.4706355783127
LOC100996782 /// MED18	-0.141376651170012	4.74631690492414	-5.98054989270348	3.97087432178303e-09	1.29873547358901e-07	10.4512717380726
AQP9	0.316848673695253	4.84009446038251	5.98001802517073	3.9830779820393e-09	1.30091752535606e-07	10.4483385725683
C22orf39	-0.166523063481301	5.03552341592118	-5.97791582472602	4.03167205870302e-09	1.31496255384827e-07	10.4367475086806
PXN	0.173147024476484	5.57715103383644	5.97722028498338	4.04787704429456e-09	1.31841934312508e-07	10.4329132450042
RDH10	0.285505447629339	6.34133776295229	5.97673077148422	4.05932003425969e-09	1.32031770298272e-07	10.4302149655443
KLF8	-0.279962988868528	4.98990998641159	-5.97362613331536	4.13263334055744e-09	1.34230670768714e-07	10.413106200475
ATOH8	0.129874111759613	4.72624208421738	5.97335464359703	4.13910542428216e-09	1.34255452630923e-07	10.4116104698456
HRG	0.136065101021777	3.58045196741819	5.97295868983361	4.1485623610627e-09	1.34376849149794e-07	10.4094291307426
TTTY6 /// TTTY6B	0.134769004908112	3.54884909393775	5.97231878983487	4.16389028678517e-09	1.34687818409959e-07	10.4059041416847
LOC101928707	-0.127684427644911	3.23156551169086	-5.97149732615953	4.18364835328586e-09	1.34973226021895e-07	10.4013794665644
PRMT7	-0.18941340586629	4.23801634442482	-5.9714747369645	4.18419296521355e-09	1.34973226021895e-07	10.4012550515314
ZNF77	-0.170716518088438	4.51720750515622	-5.9705941733088	4.20547682403888e-09	1.35304050591641e-07	10.3964054725328
IL20	0.171158768559171	3.71454790514129	5.97042697619959	4.20953001652826e-09	1.35304050591641e-07	10.395484729151
MMP14	0.217798956457008	5.82907258585	5.97021052838037	4.21478280700752e-09	1.35304050591641e-07	10.3942927989867
GNGT1	-0.07730648337701	2.63928955494111	-5.96980067187685	4.2247467992835e-09	1.35304050591641e-07	10.3920359139606
MTCL1	-0.273611550881821	5.50137200956939	-5.96969596707083	4.22729595434329e-09	1.35304050591641e-07	10.3914593761494
NCOA6	-0.109449478071048	5.94738543693462	-5.96962720771996	4.2289707937088e-09	1.35304050591641e-07	10.3910807702221
CLRN1	0.143429161922309	4.2387991521328	5.96816646092477	4.26470503502244e-09	1.36261961417918e-07	10.3830384427791
FAM186B	0.25051659284372	4.39930774650195	5.96657088240704	4.30407438234594e-09	1.37333260753388e-07	10.3742557561091
MRPL15	-0.10778182301539	6.19987039625112	-5.96501877418817	4.34271132597680e-09	1.3835342936e-07	10.3657143247261
RP11-532F12.5	-0.186472289195849	4.82601150727379	-5.96481481615971	4.34781358636841e-09	1.3835342936e-07	10.3645920650661
C1orf53	-0.219063424292312	3.83830842631811	-5.96125458087027	4.43782526050805e-09	1.4102689030555e-07	10.3450076351434
BC069739	-0.114024632888216	2.92927930301632	-5.95915949518428	4.49164144380859e-09	1.42544453701218e-07	10.3334876165735
MIB2	-0.256028291608321	4.87797027969202	-5.95821100212524	4.51621416134217e-09	1.43131121587766e-07	10.3282734106948
ASAP1-IT2	-0.182930809382267	4.15948959344867	-5.95754196871797	4.53362572893319e-09	1.4348955940995e-07	10.3245959328893
C1orf158	0.105515644393308	3.49576058111835	5.95693365662395	4.54951386748052e-09	1.4379888186515e-07	10.32125253684
LOC100147773	-0.130615601345509	3.57176837524133	-5.95644301347146	4.56236825178752e-09	1.4401161316649e-07	10.3185560895247
ZNF133	-0.117740900377506	5.18753972017629	-5.95510052973859	4.59772145751386e-09	1.44932999725061e-07	10.3111791445811
ASNSD1	-0.140200506918626	5.8421712702797	-5.9547315806432	4.60748416151094e-09	1.45046315317391e-07	10.309152025977
GPHA2	0.141399136517629	4.81700896656996	5.95348486351311	4.64062323098237e-09	1.45894245855323e-07	10.3023029987506
TMOD2	-0.24647187753356	4.09969012178075	-5.95234434317234	4.67114309300152e-09	1.46657678204304e-07	10.2960384826341
ERCC6 /// ERCC6-PGBD3 /// PGBD3	-0.14755230903511	4.03249864465355	-5.95010945666379	4.73151666908051e-09	1.48352346454332e-07	10.2837660173645
ACTRT3	-0.110289454004656	3.53011032869848	-5.94988079524572	4.73773652777699e-09	1.48352346454332e-07	10.2825105938231
APLNR	0.287149836431738	5.42341714699874	5.94725963915796	4.80960737280047e-09	1.50293106709468e-07	10.2681226448695
PBDC1	-0.177932075899796	5.72630674525239	-5.94701821687302	4.81628030507857e-09	1.50293106709468e-07	10.2667977190753
KIAA0509	0.11581113547237	3.37374126803957	5.94684076507647	4.82119084654276e-09	1.50293106709468e-07	10.265823893528
EXOSC3	-0.154622613334105	5.18315159877192	-5.94669311320357	4.82528047140875e-09	1.50293106709468e-07	10.2650136243958
PPM1J	-0.135768727624515	4.20883154846515	-5.94609972676091	4.84175010208549e-09	1.50606607672807e-07	10.2617574760591
CNTNAP1	0.178414922110705	4.89249780354193	5.94563008584257	4.85482400594525e-09	1.5081379303013e-07	10.2591805711954
CACNG6	0.292651101812961	5.34566923641015	5.9448191256282	4.87748071801210e-09	1.5131772633875e-07	10.2547312791403
ADCY4	0.16307151584793	5.50978593686414	5.94447044320686	4.8872539356125e-09	1.51421164097317e-07	10.2528184146516
FLG2	-0.686746903343402	4.13284956948455	-5.94338700314682	4.91774374510716e-09	1.52165344618342e-07	10.2468753141277
LOC100507054	0.170176719033266	3.71870999588666	5.94227749872433	4.94915935941127e-09	1.52936178049823e-07	10.2407902266361
BC030152	-0.150392822788036	4.03511887110002	-5.94182787495572	4.96194613020536e-09	1.53095380446878e-07	10.2383245450599
GMNC	0.13745902025552	3.52950748759692	5.94148298141584	4.971776334956e-09	1.53095380446878e-07	10.2364333023158
PSMD14	-0.118741360478404	6.91699587406137	-5.94129493628719	4.97714402501878e-09	1.53095380446878e-07	10.2354021871194
RAB3IL1	0.249731577089478	5.09939023949905	5.94118263391329	4.98035235762295e-09	1.53095380446878e-07	10.2347864088045
RPL10A	-0.0760482613232826	8.90085826248213	-5.93792337275378	5.07434925983795e-09	1.55781197381657e-07	10.2169196278974
GMFG	0.247220812808822	5.56032781392183	5.93559494883787	5.14255847249432e-09	1.57495897199354e-07	10.2041608337775
SLC3A1	-0.121236218579259	3.48765638430739	-5.93555969878276	5.14359793541008e-09	1.57495897199354e-07	10.2039677119399
MS4A5	0.130227518471053	3.55774282333377	5.93020047139061	5.30403994526201e-09	1.6219740357969e-07	10.1746182424345
PHLPP1	-0.298632613751009	4.52280924645001	-5.92989232987433	5.31341189215926e-09	1.62272979293529e-07	10.1729314334781
SOCS7	-0.161048421946082	5.4131144527093	-5.92927140910129	5.33234593865199e-09	1.62528961743295e-07	10.1695326620243
GLIDR /// LOC728903	-0.208388510895049	4.12808121309691	-5.92916437142092	5.33561653622317e-09	1.62528961743295e-07	10.168946795042
HDAC4	-0.212988380763162	5.04151989884292	-5.92732563737584	5.39210661096626e-09	1.63825520129029e-07	10.1588840007682
OR12D3 /// OR5V1	0.10486401812343	2.81821694611023	5.92732539843268	5.3921139896185e-09	1.63825520129029e-07	10.1588826932882
UBE2Z	0.106893561714775	6.45718472346299	5.92667229820199	5.4123188132696e-09	1.64227211887546e-07	10.155309148425
SPTSSB	-0.140180988151143	3.5794627775478	-5.92472679370803	5.47294514415244e-09	1.65852806713774e-07	10.1446660539444
LINC01355	-0.182137304736725	4.3343522600321	-5.92341257339792	5.51427359329149e-09	1.66890164504302e-07	10.1374782073512
LOC100506314	-0.190495929528976	3.51419322274181	-5.92312057237847	5.52349743597359e-09	1.66954454632847e-07	10.135881360691
XDH	0.386427869716321	5.9721962668435	5.92169941360784	5.56860486461258e-09	1.68101812575391e-07	10.1281105521258
RGS5	0.290271749333262	7.26854741493544	5.92145475950043	5.57640632922849e-09	1.68121501587355e-07	10.126772964004
EDA	0.194547023568441	4.68066809197773	5.92105556376074	5.58915867170891e-09	1.68290211682339e-07	10.1245905606295
EIF3J-AS1	-0.166291816051798	4.18131452364302	-5.92030745100216	5.61313385098602e-09	1.68795979079012e-07	10.1205009761697
LRRC69	-0.180110832538248	4.06054685391926	-5.91876882473335	5.66275879826285e-09	1.69865483657206e-07	10.1120914506836
ISCA1	-0.17520109179411	5.99146817054306	-5.91848702026119	5.67189402316028e-09	1.69865483657206e-07	10.1105514266857
M6PR /// PHC1	0.115632336989131	6.32754285629621	5.9184280630053	5.67380705161106e-09	1.69865483657206e-07	10.1102292412741
RILP	0.147368347711946	5.49645456556731	5.91831145067455	5.67759270941332e-09	1.69865483657206e-07	10.1095919948306
GLI1	0.13833942997763	4.16139264182803	5.91551595692087	5.76908559777812e-09	1.72383503071601e-07	10.0943188850495
EBPL	-0.150350044132924	7.22580024284883	-5.91510307526523	5.78271999293471e-09	1.7257162862164e-07	10.092063654512
ARID4B /// RBM34	-0.141530525000787	6.06149499001553	-5.9144445830288	5.80453013161608e-09	1.72983513399278e-07	10.0884671433338
FAM166A	0.188009747576574	4.24925527832918	5.91424266856642	5.81123386568419e-09	1.72983513399278e-07	10.0873644102804
SDCBP2-AS1	0.15451820846161	4.46806474134406	5.91351724591045	5.83538088311548e-09	1.73482701450498e-07	10.0834028695484
GNG5	-0.093464272798014	7.55707805399861	-5.91284320199172	5.85790536337447e-09	1.73932452683225e-07	10.0797222918153
KRT7	0.20233225881128	5.28987098262691	5.90972736177078	5.96313403838963e-09	1.76833619226697e-07	10.0627132241926
GTF3C6	-0.10628650287142	6.9335165232684	-5.90921443863819	5.98063238772764e-09	1.76964326237575e-07	10.059913983085
KIR2DS3	0.163102433002718	3.8599159192886	5.90915708103388	5.98259225033474e-09	1.76964326237575e-07	10.059600971375
DOLPP1	0.122983823782539	5.78138504628425	5.9073509067086	6.0446292100646e-09	1.78557284395097e-07	10.0497456910782
ARHGAP25	0.235277331073561	5.20337785212732	5.9071481884476	6.05163104536879e-09	1.78557284395097e-07	10.0486397367059
SMOC1	0.193006574167073	5.31556761993236	5.90655943163422	6.07201143079677e-09	1.78934111286487e-07	10.0454278909609
SNHG19	-0.16809809293996	6.13083034943075	-5.90616299660307	6.08577210912816e-09	1.79115165104202e-07	10.0432653771835
COX3 /// LOC101929612	0.321237191891242	6.65781090595168	5.90555296525176	6.1070063727773e-09	1.79515452327789e-07	10.0399379661836
AK126278 /// CUL4A	-0.228784974720486	5.09377456252651	-5.9046634974598	6.13809694184845e-09	1.80204104475041e-07	10.0350869134718
C11orf45	-0.252214383005822	3.8522077283965	-5.90371343536457	6.17147603577637e-09	1.80958142714859e-07	10.0299060968757
COL4A1	0.308440781846123	6.96022216338241	5.89911325082713	6.33561716482266e-09	1.85539692712291e-07	10.0048310495167
LOC101928635	0.221264626689919	4.1348712707848	5.89686792284338	6.41727229362883e-09	1.87678466319092e-07	9.9925982883142
CUL7	0.124302875644038	5.33550633881258	5.89666747667981	6.42461155752972e-09	1.87678466319092e-07	9.99150643782441
FUNDC1	-0.201278130387513	5.14751665029911	-5.89502334421053	6.48512061404973e-09	1.89211037667486e-07	9.98255191555539
RHEBL1	0.142199962338655	4.51017835571975	5.89412345015394	6.51847441954171e-09	1.89948506133758e-07	9.97765170783265
LOC101928820	0.13570440399994	3.13150396958205	5.89264762357791	6.57353715908527e-09	1.91176174874295e-07	9.96961679141274
MNS1	-0.177343642583888	3.56382405790558	-5.89255885157546	6.57686364489302e-09	1.91176174874295e-07	9.96913354205382
LINC00526	-0.119914512872142	4.39925486646937	-5.89200292089963	6.59773297474147e-09	1.91546035350643e-07	9.96610736044641
WNT4	-0.288627910449401	4.62037989172381	-5.8891381058485	6.70630460390948e-09	1.94458025974766e-07	9.95051686540262
CCDC58	-0.248965343769274	4.16932297691667	-5.88724208301469	6.77911672363892e-09	1.96327227676223e-07	9.94020226793757
CELSR1	-0.162864878862796	5.86984153905823	-5.88580398794806	6.83485679276275e-09	1.97698022556714e-07	9.93238080478133
C11orf63	-0.140178459143534	3.59762574678798	-5.88381756065162	6.91258563455036e-09	1.99700692606985e-07	9.92157985887703
CLEC5A	-0.123862588613813	3.31955460221799	-5.88303002375523	6.94363996251127e-09	2.00317846567557e-07	9.9172986161759
ACACB	0.242607025419146	5.63378731994069	5.88284425658115	6.95098498040171e-09	2.00317846567557e-07	9.91628881408411
DMWD	0.215347245724561	5.73272880802935	5.88122837293584	7.0151955312158e-09	2.01920854482339e-07	9.90750630138703
EPHA8	0.209351546688458	4.57708078236212	5.87734495977115	7.17188565434923e-09	2.06178561182979e-07	9.88640819929306
DYNLL1-AS1	-0.114125924285128	4.52115006414025	-5.8768175602801	7.1934269293955e-09	2.06545332932435e-07	9.88354385032405
TIPIN	-0.196658930754258	4.05804523287531	-5.87652702494362	7.20532058490655e-09	2.06634535213003e-07	9.88196602634723
DCAKD	-0.144496064782912	4.54794373185397	-5.87599704459835	7.22706582014904e-09	2.07005700154233e-07	9.87908801410944
HSPA2	-0.207052439565347	6.37486713207496	-5.87498346848884	7.26883147444066e-09	2.07948711621589e-07	9.87358451411602
MESP1	0.186835539294864	4.72083624052558	5.87399433401182	7.30981684168772e-09	2.08867135904166e-07	9.86821453357657
RARB	0.22456120888361	4.71864654257921	5.87318950538058	7.34333157387688e-09	2.0957012778069e-07	9.86384573175527
DIAPH2-AS1	-0.133330389317365	3.33925808629468	-5.87160845979231	7.40960640999607e-09	2.11205217378749e-07	9.85526497535693
FASTKD3	-0.178393287618039	5.28564285874868	-5.87069610759353	7.44811571296424e-09	2.12045870588459e-07	9.85031432298116
LOC101928865	-0.102166702710198	3.08453112954045	-5.86965043878244	7.49249217747141e-09	2.12852342848345e-07	9.84464109511261
INTS10	-0.118614473333017	6.16934760626461	-5.86960219353134	7.49454583595976e-09	2.12852342848345e-07	9.84437936422732
RP11-82L18.2	0.185500440918197	4.93899499525009	5.86927100406232	7.50865842086877e-09	2.12995912454946e-07	9.84258270981376
CPNE6	0.17301358477209	4.76814131288066	5.86834420210817	7.5482889853991e-09	2.13862125036922e-07	9.8375554197542
DMRTC1 /// DMRTC1B	0.206238223659697	5.09971857598534	5.86798686541518	7.56362331163118e-09	2.14038707336124e-07	9.8356172905253
TSPYL2	0.124652275083761	5.55706553740605	5.86735454846528	7.59083227525042e-09	2.14403603494982e-07	9.8321879733309
KCNG1	0.120044296930512	4.45634488145353	5.86726362551997	7.59475258170267e-09	2.14403603494982e-07	9.83169488726073
ZFP37	-0.164245078832909	3.84513744041405	-5.86685979876134	7.61218816625835e-09	2.14638149781452e-07	9.82950496756728
OIP5-AS1	-0.156218383493287	7.07874290826947	-5.86648060837311	7.62859557767144e-09	2.14843177969487e-07	9.82744876987498
CSF3R	0.273314474041171	5.39798502932772	5.86623501426413	7.63924072608617e-09	2.14885627888328e-07	9.82611707384535
NFU1	-0.186948238550175	5.45485898069799	-5.8653149043349	7.67925133410428e-09	2.15753015977056e-07	9.82112835722566
GEMIN8	-0.158791184104156	4.49860390778673	-5.86418451954457	7.72868541562151e-09	2.16843857291722e-07	9.81500050202324
CNGB3	0.0979954039472749	3.76995057317895	5.86400602516715	7.73651965758441e-09	2.16843857291722e-07	9.81403297300242
CENPJ	-0.25831270088408	4.38027393452086	-5.86302501785259	7.77971515616995e-09	2.17684954428044e-07	9.80871588500928
LINC00523	0.193304448622899	5.07127979841759	5.862904409569	7.78504195756018e-09	2.17684954428044e-07	9.80806223876999
DHFR	-0.166371158124177	5.55974048419664	-5.86183464839108	7.83244508109563e-09	2.18750330792215e-07	9.80226510145322
DSCAM	0.171147584958196	4.50570808444885	5.86124139128876	7.8588545968035e-09	2.19083133221326e-07	9.79905058700923
WDR36	-0.194920792522541	5.17701042838207	-5.86114858330759	7.8629938951692e-09	2.19083133221326e-07	9.79854774060456
IKZF3	0.244400588140391	5.33572542301128	5.86013091620259	7.90852220272683e-09	2.20090897182632e-07	9.79303434087631
PCBD2	-0.168065920303277	4.78954970941888	-5.85430988367066	8.17392474616029e-09	2.27208054764427e-07	9.76151404777667
PET112	-0.131620399411021	4.89124174699883	-5.85305663730471	8.23219060513873e-09	2.28557490283875e-07	9.75473146205687
EPB41	-0.122516916525908	6.01062617483209	-5.85268949343584	8.24933638496569e-09	2.28763436826478e-07	9.75274471722326
RP11-111M22.3	-0.207711281440202	3.81056693964574	-5.85093537332126	8.33173624241483e-09	2.30776336250444e-07	9.74325407261552
RWDD4	-0.179626527484454	5.49634257169297	-5.84761292644424	8.49001311222718e-09	2.34883703937805e-07	9.72528489485103
TIMM8A	-0.159386165898147	4.3089846429919	-5.84504354451249	8.61442115436825e-09	2.38045508655845e-07	9.71139478126368
LOC285178	0.197173819683246	4.20178147011424	5.84468351123866	8.63199510463568e-09	2.38251170047667e-07	9.70944886676908
ANKRD9	-0.151521891369058	5.78676613316213	-5.84345939298495	8.69200859524818e-09	2.39626347158096e-07	9.70283352097914
DDIT3	0.145814430822748	5.48089785251347	5.84213087627757	8.75760055367207e-09	2.4115191407512e-07	9.69565537165604
DNAJA4	-0.240972331863373	5.69643657584356	-5.84079199080928	8.82419251329976e-09	2.42515393174159e-07	9.68842265586215
HCG11	-0.155225033727298	3.47252629957115	-5.84072090593229	8.82774181651132e-09	2.42515393174159e-07	9.68803869325771
CALML5	-0.51374137782935	5.52588582844101	-5.8400145149577	8.86308797836491e-09	2.43202306766895e-07	9.68422336997366
PPCS	-0.104911517826435	6.01886727079349	-5.8385726977768	8.93566183410884e-09	2.44907953019701e-07	9.67643716383799
LINC00551	-0.180953829145454	2.79016928507499	-5.8382939603893	8.94975874201322e-09	2.45008762022332e-07	9.67493210163439
SNHG3 /// SNORA73A	-0.207041170186226	3.7169413177045	-5.8380604031661	8.96158739124353e-09	2.45047312898236e-07	9.67367104175314
AKAP6	0.188583847190475	3.45773316700901	5.83784844186285	8.97233549127892e-09	2.45056261803618e-07	9.67252662459416
SSX3	0.153505266949659	4.17643829885818	5.83586117921969	9.07371837096385e-09	2.47537774027362e-07	9.6617988204545
CKB	-0.222387995724047	5.2286235824435	-5.83448332020083	9.14466630413435e-09	2.49046650033872e-07	9.65436264165455
FKBP15	0.104480193498731	6.06968796852006	5.83428643192354	9.15484841500321e-09	2.49046650033872e-07	9.65330018024751
C19orf84	0.298474134043399	4.91690756679351	5.83417146366875	9.16079912737284e-09	2.49046650033872e-07	9.65267979566444
DNAAF1	0.267034183539933	4.95330115568108	5.83374316812677	9.18300074126371e-09	2.49361946225817e-07	9.65036874875401
OR1I1	0.150816765656721	4.63838511490471	5.83336975661165	9.20240011319491e-09	2.49600508721905e-07	9.64835397368243
CTD-2377D24.6	0.136843996316053	3.98805754819201	5.83280329001255	9.23190531348809e-09	2.4990789501247e-07	9.64529777009143
PALB2	-0.154836776525238	5.05940300696774	-5.83274422164121	9.23498727529496e-09	2.4990789501247e-07	9.64497909918807
SPATA5L1	-0.165908519881347	5.47057167084831	-5.83185522970517	9.28149277861419e-09	2.50671366300967e-07	9.64018337636539
CXCR4	0.544818468149867	6.30764502414915	5.83179752236464	9.2845194781486e-09	2.50671366300967e-07	9.6398720927998
MYLK2	0.138212138113015	5.10703748550024	5.82949659678233	9.40598805476443e-09	2.53659650339266e-07	9.62746271074488
DLX5	-0.230159819107356	4.97276552512402	-5.82885602760911	9.44007918001925e-09	2.542874020588e-07	9.62400875412319
KRT25	0.0944544434759677	3.19191072818112	5.82786024405107	9.49331408352723e-09	2.5542880319019e-07	9.6186401427671
OR1A2	0.0849115940619726	2.76814997031007	5.82711502481704	9.53334504963874e-09	2.56125021885947e-07	9.61462293968008
ZNF234	-0.153255801977512	4.34008892543545	-5.82697336988141	9.54097291937786e-09	2.56125021885947e-07	9.6138593812797
LINC00624	-0.0617774115392131	2.57556862107796	-5.82484469115184	9.65631740411497e-09	2.58925838170089e-07	9.60238720143583
ZNF683	0.162842033158096	5.18806589767579	5.82286996926507	9.76453407167861e-09	2.61529365865142e-07	9.59174805790553
HSDL1	-0.139775273067641	4.66591129360842	-5.82256171636986	9.78153293532009e-09	2.6168660808531e-07	9.59008758151826
FAM81A	0.144880225224701	3.41440028030024	5.82194001776394	9.81590481405099e-09	2.62072328401006e-07	9.58673889263554
RP11-1094M14.11	-0.16714520871319	4.11579465007164	-5.82189786535353	9.81823955269972e-09	2.62072328401006e-07	9.58651185625659
PTCRA	0.157941051735737	5.04535754356557	5.82087259078984	9.87519445361246e-09	2.6315176222578e-07	9.58099008956589
GRIK5	0.149856872525901	5.61982314011564	5.82076733027475	9.88105996110578e-09	2.6315176222578e-07	9.58042324223052
HOXB4	0.140734544573231	4.40710482729004	5.81865943234075	9.99923723768104e-09	2.65997808689262e-07	9.56907372838485
SAA1 /// SAA2 /// SAA2-SAA4	0.428752487170336	4.90590895421446	5.81664004039183	1.01137438467772e-08	2.68739887345551e-07	9.55820416158463
ABCB4	-0.128671492866827	3.63557349379017	-5.81448687777401	1.02372433577991e-08	2.7161608076967e-07	9.54661823352344
AX747064	-0.103055897911704	3.30983139924467	-5.81435098505881	1.02450869043501e-08	2.7161608076967e-07	9.54588713711637
E2F4	0.198739080172059	6.44867658124366	5.81364924473681	1.02856837211045e-08	2.72385290974655e-07	9.54211204751352
THAP9	-0.198148756599937	3.87588611454689	-5.80899067732081	1.05591920747036e-08	2.79313791708357e-07	9.51706097811236
WWC2	0.103866355681358	3.12260039377297	5.80854295120288	1.0585848711172e-08	2.79704290215642e-07	9.51465430189939
GS1-279B7.1	0.19801548057463	3.83544384887785	5.80684518856175	1.06875268949315e-08	2.8207394215624e-07	9.50552975477447
TTC40	0.140194938951347	3.94147432941668	5.80468405816924	1.08183335235262e-08	2.85206200828746e-07	9.49391826959562
SPOCK1	-0.205158331947344	4.26752299750586	-5.80394023003209	1.08637150328074e-08	2.86081884335385e-07	9.48992265717138
LOC145783 /// ZNF280D	-0.278286056614826	4.5428345485627	-5.80305953025556	1.09176870652713e-08	2.86955879419287e-07	9.48519239826769
OR6W1P	0.13157848413232	3.79265596000442	5.80285789102737	1.09300808573579e-08	2.86955879419287e-07	9.48410947857362
TMEM14A	-0.231701158232585	6.47926778817607	-5.80277872659889	1.09349504604287e-08	2.86955879419287e-07	9.4836843287362
DNAJC17	-0.172279972955892	4.71596834988294	-5.80260385785413	1.09457145704669e-08	2.86955879419287e-07	9.48274522033497
AQP12A /// AQP12B	0.227556839508342	5.85522361885352	5.80168807724405	1.10022546250102e-08	2.88109638872176e-07	9.47782755584621
IFITM10	0.158773581345117	4.75579161560487	5.80149474663028	1.10142271366766e-08	2.88109638872176e-07	9.47678947450587
RP11-84D1.2	0.176348294575039	4.17657800841626	5.80114985160767	1.10356172099121e-08	2.88348415898102e-07	9.47493764980768
SLC47A2	-0.339704821077945	5.10263063355971	-5.80081119241475	1.10566599273629e-08	2.88577596949907e-07	9.47311940149032
RGS20	-0.316051865928171	4.68617199629418	-5.79899291559996	1.11703094704293e-08	2.91220618078287e-07	9.46335874703603
FETUB	-0.248871227698924	3.28965233553913	-5.79767095400032	1.12536511542539e-08	2.93068505585198e-07	9.45626405062712
FDCSP	0.217992195090365	9.16061134798468	5.79635215975271	1.13373967554044e-08	2.94922812057621e-07	9.44918777781587
LSM11	-0.197234717350921	4.77211900541451	-5.79594161595459	1.13635906794345e-08	2.95277567312245e-07	9.44698520772855
LOC100506885	0.126598597399327	2.90693648566412	5.79517801412567	1.14124676929936e-08	2.96220298309533e-07	9.4428888459799
FSCN2	-0.140476639791907	3.30897999058536	-5.79386716985469	1.14968509416591e-08	2.97975232633916e-07	9.43585790090775
KCNMB1	0.182277621278047	4.63573112295672	5.79373454343602	1.15054223180641e-08	2.97975232633916e-07	9.43514661401012
HSPA14	-0.174585795496662	5.61819589970571	-5.79310067369741	1.15464741015656e-08	2.987094444141e-07	9.43174731491108
C17orf85	-0.200020077174894	4.99818858473477	-5.79258500226852	1.15799761678271e-08	2.99246944574311e-07	9.42898212907159
KCTD15	-0.203710971906099	5.83656731195423	-5.79229057388537	1.15991470052528e-08	2.99413327086197e-07	9.42740341284857
ZNF711	-0.351919499006799	4.01272696409155	-5.79194004912478	1.16220107180519e-08	2.99460835921195e-07	9.42552400205896
LGALS8	-0.200477971044149	5.73919400653177	-5.79177240346155	1.16329612754392e-08	2.99460835921195e-07	9.42462517082252
DYX1C1 /// DYX1C1-CCPG1	-0.0966596166382356	3.82748268134911	-5.79167710667316	1.16391905099495e-08	2.99460835921195e-07	9.42411424790972
HAPLN3	0.157966081274029	5.55580705910534	5.79084094681556	1.16939870503035e-08	3.00541857349657e-07	9.41963159058047
ST3GAL1	0.297796089915658	5.2665638862965	5.78883508543693	1.18264650542207e-08	3.036147949946e-07	9.40888049109134
ZNF706	-0.102204714958969	7.46782247336622	-5.78804208300875	1.18792415885388e-08	3.0463712671328e-07	9.40463103228906
PTPN21	-0.248824114976498	4.92834907657765	-5.7874678060369	1.19176045191012e-08	3.05288004216977e-07	9.40155397816807
ARIH2OS	-0.104002453279513	3.03190943665589	-5.78617446215328	1.20044452263284e-08	3.07040789087452e-07	9.39462505478367
AK023627 /// TCTE3	-0.143186431666173	3.03489068517994	-5.78606027534645	1.20121417741306e-08	3.07040789087452e-07	9.3940133794758
AADAT	-0.15420094082136	4.23539486741	-5.78217833187824	1.22766760611967e-08	3.12703071744547e-07	9.37322495724825
MPV17L	0.260347596077799	5.83231963027271	5.78217672571372	1.22767866788938e-08	3.12703071744547e-07	9.37321635853741
CCL25	0.149643632926746	3.59174317000819	5.78207528014833	1.22837752752484e-08	3.12703071744547e-07	9.37267326709993
GRASP	0.149904956600041	5.43002319185594	5.78203062018538	1.22868531336946e-08	3.12703071744547e-07	9.37243418151486
CXorf36	0.152687849095506	4.91128745740479	5.78100441796677	1.23577838954203e-08	3.14168266037517e-07	9.36694089313869
FNDC4	0.156067818449872	5.34370758336402	5.780390579681	1.24004027129868e-08	3.14911306909933e-07	9.36365541247763
LOC100507472 /// PCSK6	-0.271621730903013	4.65561174081777	-5.77951820281249	1.24612183315169e-08	3.16007039332854e-07	9.35898667255297
POU5F1B	0.133624172148368	5.19864545697566	5.77938648721749	1.24704257739789e-08	3.16007039332854e-07	9.35828181824616
DNAJC12	-0.120230024639433	3.77167466244118	-5.77904570109717	1.24942788445491e-08	3.16174713644891e-07	9.35645822343231
ZNF570	-0.151628018958209	3.47615715167604	-5.7787876837515	1.25123681378888e-08	3.16174713644891e-07	9.35507759935355
LOC145945	0.127488713522548	3.67276083196259	5.77864022923048	1.25227174560711e-08	3.16174713644891e-07	9.35428860998629
LOC101928963	-0.125942798182087	2.93995295480852	-5.77852482666258	1.25308229765708e-08	3.16174713644891e-07	9.35367113440181
UBE3B	-0.129083208752305	5.4482953896629	-5.77568620248514	1.27318160560052e-08	3.2090180747376e-07	9.33848616337133
DLEC1	0.16790322877275	4.70951336324843	5.77485062657541	1.27915762285951e-08	3.22062855023172e-07	9.33401758127562
HBD	0.274808450154713	4.09939933225062	5.77405665959525	1.28486136827064e-08	3.23152940494677e-07	9.3297720500314
CHST15	0.225689121323696	6.53358235661922	5.77337308866642	1.28979188658335e-08	3.24046431676219e-07	9.32611724676246
PPP1R21	-0.193668375132631	5.4179543903649	-5.77226215671351	1.29784425582924e-08	3.25721510353047e-07	9.32017831770703
NGEF	-0.26535475204946	5.00351334970671	-5.77202781452427	1.29954908278588e-08	3.25801665573484e-07	9.31892567743796
BTNL2	0.140520380062437	3.77214227703616	5.76961700091644	1.31721477366331e-08	3.29071062128488e-07	9.30604165639286
LOC101928559	0.0788702290438122	2.80804324993552	5.76958317088973	1.31746432637999e-08	3.29071062128488e-07	9.30586089374487
PAX8	0.227794949646608	5.77656015425406	5.76952196719417	1.31791592247546e-08	3.29071062128488e-07	9.30553386883555
SOX2-OT	-0.0647540685267298	2.45475217454608	-5.7694851892253	1.3181873640289e-08	3.29071062128488e-07	9.30533735747428
REEP1	-0.280737167831713	4.80254551019672	-5.76547665843735	1.34810127276321e-08	3.36181861402965e-07	9.28392569776067
AK123826 /// RP11-510M2.2	0.109176506445265	3.90583474240172	5.76293581199994	1.36740382508954e-08	3.40634198631417e-07	9.27036053078568
MCL1	0.124342738252213	7.58969856979424	5.7596708092779	1.39260332848193e-08	3.46544548916203e-07	9.25293698459425
SGK223	-0.197358892774601	5.66721755845271	-5.75912802644488	1.39683618085229e-08	3.47230440052034e-07	9.25004129510545
CDKL2	0.139395382301948	3.44034615031517	5.75832827871122	1.40309579981213e-08	3.48418171366231e-07	9.24577516522982
TMIGD2	0.166144929267077	5.79376855676025	5.75782997007891	1.40700986464719e-08	3.49021560939274e-07	9.24311728067841
CHCHD5	-0.206918190867109	4.77860359700587	-5.75650836295216	1.41744227155714e-08	3.51238908935065e-07	9.23606906342746
LIN37	-0.201286109608169	4.90831966043839	-5.75605574264255	1.42103242351227e-08	3.51757878645417e-07	9.23365553915578
BSN	0.103105323024536	3.17563741608544	5.75150005173044	1.45766461530597e-08	3.60446278586069e-07	9.20937241886742
ZSWIM1	0.131518824236619	5.05877152274823	5.74994638726162	1.47036666156037e-08	3.63205277450144e-07	9.20109484308709
LOC100996694	0.120868498206183	3.47448367069778	5.74766311047273	1.4892295216539e-08	3.67478713863726e-07	9.18893365215253
FCGR3B	0.44795936060192	5.32293475311334	5.74647896439615	1.49910472005903e-08	3.69527742105956e-07	9.18262833757087
ARHGDIB	0.215812756736076	7.03466616323802	5.74328876123957	1.52602788570643e-08	3.75542564821155e-07	9.16564694390297
LOC101928068	0.165651087477975	4.10941637184506	5.74320986368142	1.52669965967437e-08	3.75542564821155e-07	9.16522707952186
TMC8	0.229487806533356	5.03430599935176	5.74297747385064	1.52868001891762e-08	3.75636774554511e-07	9.16399041426443
B4GALNT1	0.101624089020981	3.65061397299657	5.74258773985852	1.53200683729984e-08	3.76061302567255e-07	9.16191653972879
KYNU	0.308589989767622	6.34691782991413	5.74191400425272	1.53777456721089e-08	3.76948537042934e-07	9.1583317139608
ABI3	0.134886870678845	5.11475336512506	5.74176562490969	1.53904765490099e-08	3.76948537042934e-07	9.15754226429977
TAOK1	-0.146013650573517	6.65061108855644	-5.7416046343124	1.54043010757892e-08	3.76948537042934e-07	9.1566857371356
TCTE3	0.246210157486567	4.22227710442123	5.74133867154474	1.54271662325847e-08	3.7701084876958e-07	9.15527076736585
OTOR	0.137644329001513	3.73906413729691	5.74119828345009	1.5439248900346e-08	3.7701084876958e-07	9.15452390087232
PLEKHH2	-0.259040356690181	3.69514595091973	-5.74101608472982	1.54549437920511e-08	3.7701084876958e-07	9.15355462544075
CD163L1	0.153528990306698	5.07804695707491	5.7400457234931	1.55387943769509e-08	3.78663511469821e-07	9.14839287882408
ZNF658	-0.297923116553389	3.84398927348742	-5.7390333135357	1.56267506981333e-08	3.8004216200011e-07	9.14300828230363
UBE2K	-0.0913496009076397	6.45519670220888	-5.73902252564186	1.56276905364053e-08	3.8004216200011e-07	9.14295091042001
IFI30 /// PIK3R2	0.256493313826022	6.6424439221984	5.73853548474324	1.56701787938463e-08	3.80453680270692e-07	9.14036084234183
C1orf21	-0.174086174053481	5.78937661273088	-5.73845776172706	1.56769695603972e-08	3.80453680270692e-07	9.13994753183064
SCN4B	-0.203476874186221	4.06153059726179	-5.73563077447719	1.59259246305233e-08	3.86096952176686e-07	9.12491773162233
LOC339666	0.135053158143431	4.066923994811	5.73527875211613	1.59571933125821e-08	3.86456599318928e-07	9.12304664916034
CNST	-0.117702794214867	5.28439980216637	-5.734924367923	1.59887321733071e-08	3.86822042991245e-07	9.12116311583678
LOC100506990	-0.218567727463865	5.78345869839205	-5.73419140176793	1.6054156142568e-08	3.87797435453622e-07	9.11726776672791
HOXB9	0.123776023722959	3.80666921822648	5.73398623975664	1.60725153892772e-08	3.87797435453622e-07	9.11617751215367
RP11-173M1.8	-0.197983822930306	4.1709931580953	-5.73391917756039	1.6078520988573e-08	3.87797435453622e-07	9.11582114341335
UBXN10	0.103988356398695	4.73635761497579	5.73228102125382	1.62259028217943e-08	3.90951158562823e-07	9.10711712283532
GNAO1	0.236320835157277	5.3956015430586	5.73196452887947	1.62545282946404e-08	3.91240007550424e-07	9.10543575716728
ISM1	-0.249627815198367	4.12017414941963	-5.72588849702261	1.68137126398724e-08	4.04285548506381e-07	9.07317280001048
TNFSF8	0.107746775909086	4.07936778361247	5.72526529514207	1.68721147433423e-08	4.05066515173829e-07	9.06986539304793
NR2C2AP	-0.09776793482977	4.92337420484181	-5.72517447415152	1.68806423231142e-08	4.05066515173829e-07	9.06938342183718
EFCAB7	-0.298676369030659	3.92545204463306	-5.72491748109584	1.69047952711242e-08	4.05232584705156e-07	9.06801964110195
CCL5	0.272813586198125	5.68089410492979	5.72324581525822	1.70627266132137e-08	4.08601913478954e-07	9.05914996536299
TMPRSS15	0.192638030165605	4.52830956680978	5.72203450981128	1.71780619710478e-08	4.1094537671532e-07	9.05272434700471
ACTR8	0.0962421081112724	5.49114640409171	5.72176452668171	1.7203871883639e-08	4.11144564243551e-07	9.05129233049685
CCR5	0.211806900191903	5.48047604492826	5.72094195182264	1.72827415939335e-08	4.12492116028193e-07	9.04692968375739
LMF1	0.272029186833471	5.08157098156483	5.72066066587868	1.73097924062831e-08	4.12492116028193e-07	9.04543797004768
U47924.27	-0.143126588035328	4.29210055008972	-5.7206285726442	1.73128813794789e-08	4.12492116028193e-07	9.04526777755948
MORN4	0.164630252103954	4.474723307228	5.72037388542712	1.73374140577844e-08	4.12658531359168e-07	9.043917184885
ADCK4	0.1334745276242	5.18817314157344	5.71974677476731	1.73979646984197e-08	4.13681029168896e-07	9.04059187800764
MIR4313	0.129400313850105	3.69003687102563	5.71954964929113	1.74170406396992e-08	4.13716290589057e-07	9.03954667044269
EXOC8	-0.185866441747104	5.40018517471748	-5.71597873192343	1.77661471141632e-08	4.2158296219643e-07	9.02061832487762
MED25	0.154662557941946	5.49903962927005	5.71565211160684	1.77984167415385e-08	4.21922951707681e-07	9.01888753357174
DNAJC5B	0.129947528930014	4.02874647664326	5.71526116121014	1.7837117132199e-08	4.22144943506656e-07	9.01681596659459
CLCN2	-0.112365463172969	4.08533419392673	-5.71519490445704	1.78436840383405e-08	4.22144943506656e-07	9.01646489793752
SLC28A1	0.156187709576453	4.18811586616399	5.71454870676671	1.79078541949418e-08	4.23237285676635e-07	9.01304113811916
HOXC9	0.0908290199730581	3.22647881499049	5.71338439244883	1.80240431317027e-08	4.25555620768194e-07	9.00687309954458
GMPS	-0.101964793431913	5.85638100084303	-5.71292809314238	1.80697779372629e-08	4.26207520534276e-07	9.00445612543431
GABBR1 /// UBD	0.344104477495967	5.70167343260835	5.71202746414316	1.81603796722823e-08	4.27900054941944e-07	8.9996860818418
RP13-379O24.2	0.147254209360447	4.5305408423664	5.71185353033628	1.81779280016585e-08	4.27900054941944e-07	8.99876494495297
KCNH8	0.0893894689258949	2.60031917014085	5.71058379821145	1.83065334778428e-08	4.30459074896866e-07	8.99204131856877
FAM65A	0.157906268894764	6.16185343053058	5.71033575666801	1.83317597189184e-08	4.30459074896866e-07	8.99072801635906
GP1BB /// SEPT5 /// SEPT5-GP1BB	-0.305730461126362	4.46317752545882	-5.71023953835769	1.83415543904856e-08	4.30459074896866e-07	8.99021858419896
MYO1C	0.180617414881957	6.41819044768145	5.70876660117232	1.84921315453655e-08	4.33560284567114e-07	8.98242100314313
CHDH	0.122890932700103	4.87943183306451	5.70758854662651	1.86134287009399e-08	4.35969511286158e-07	8.97618578606925
SLC25A20	0.145407584077667	5.30706244132229	5.7073235153046	1.86408239237424e-08	4.36176731732067e-07	8.97478318342289
ARHGAP22-IT1	0.155760530521952	3.91709737899495	5.70607176411712	1.87707438500247e-08	4.37968454546973e-07	8.96815942874603
ACSM1	0.0891992268702268	3.62382032790428	5.70606183975273	1.87717774192625e-08	4.37968454546973e-07	8.96810691822662
AC106801.1	0.184175291958997	4.48682930974389	5.7060475150642	1.87732693563254e-08	4.37968454546973e-07	8.96803112542152
MICALL1	-0.150253605925487	6.44403304258757	-5.70530994754508	1.88502442792248e-08	4.39328388969525e-07	8.9641288386912
RNF157	0.21815132492575	4.15608433611183	5.70441027275787	1.89445533114521e-08	4.41089223437731e-07	8.95936948884063
NEUROD6	0.127662953621932	4.160740842398	5.70421308093998	1.89652853724976e-08	4.41135164015483e-07	8.95832641775107
CUL3	-0.149403428339332	6.98405459201693	-5.69984642239917	1.94300822471535e-08	4.51499816328125e-07	8.93523662745873
ITGB3	0.150326348013672	4.62631378012841	5.69863226539749	1.9561278108475e-08	4.54099719643532e-07	8.92881926053605
LINC00961	0.214170256741569	4.58597957135255	5.69740144025789	1.96951551532926e-08	4.56756675132966e-07	8.92231503400354
POU2F2	0.205965772956103	5.28945604873362	5.69620982445178	1.98256169843749e-08	4.59329269955232e-07	8.91601919556865
RP4-594L9.2	0.105686407007888	3.38324374591878	5.69360437340871	2.01138073466373e-08	4.65547533034964e-07	8.90225750812043
LIAS	-0.23526906377944	4.56808571971264	-5.69334247485966	2.01430006438466e-08	4.65670079998236e-07	8.9008744999034
ADAM5	0.106809982468332	3.46392925141108	5.69320172773794	2.01587064738137e-08	4.65670079998236e-07	8.90013127962296
THAP11	-0.0968600563297472	6.02343084099584	-5.69126869979972	2.03756210451515e-08	4.69794750855161e-07	8.88992550655728
CNOT4	-0.133477704702906	5.43866683434174	-5.69125454775358	2.03772174635254e-08	4.69794750855161e-07	8.88985079960249
FAM153A	0.116153028245547	4.87690519603206	5.69044147223435	2.04691409964451e-08	4.71451831216849e-07	8.88555894847302
TAF1A	-0.204322059642663	3.58600616068457	-5.69010207683694	2.05076311800819e-08	4.71876178895113e-07	8.88376759763129
ZCCHC12	0.111229046373163	3.05618816219453	5.68832866956826	2.07098985886781e-08	4.76064491897708e-07	8.87440898297261
GHR	-0.295349640613024	4.4020767478755	-5.68787574811881	2.07618674305154e-08	4.76793041499999e-07	8.872019243911
LOC101929889 /// SPN	0.173916653635631	5.60581176210916	5.68701228038762	2.08612948470805e-08	4.7860898499897e-07	8.86746381721402
WDR72	0.129175298991322	3.20661260059657	5.68559332258117	2.10256938827516e-08	4.81910543222989e-07	8.85997910663058
HPX	0.198701807441538	4.95444937364428	5.68487208285102	2.11097387129755e-08	4.83365740578707e-07	8.856175351427
CRIPAK	-0.167774791537454	6.03688160073238	-5.68451917201356	2.11509818702601e-08	4.83724744523819e-07	8.85431428676793
MSH2	-0.284329988910227	4.86746431116883	-5.6843860696379	2.11665573275646e-08	4.83724744523819e-07	8.8536124020608
TNFAIP8L2	0.12572000043798	4.34540375700426	5.68373423082785	2.12429959698907e-08	4.848755258871e-07	8.85017529114558
RGS6	0.204922254539666	4.58594862930423	5.68360527014465	2.12581505013438e-08	4.848755258871e-07	8.849495329908
FLJ10038	-0.13226766064864	4.43461589141056	-5.68273786211521	2.13603558292368e-08	4.86734619845283e-07	8.844922169384
NKX3-1	0.13609456048275	4.21403286194668	5.68089809483559	2.15787182794887e-08	4.91234403737131e-07	8.83522457572106
TEX40	0.14896082337563	4.24092850626637	5.68003225214486	2.16822357983646e-08	4.92757149968896e-07	8.83066159957318
LOC100652911	0.21941640614302	4.40234459883675	5.67996727673303	2.16900235285822e-08	4.92757149968896e-07	8.83031920519496
LOC400794	0.156212770621206	3.68104251530269	5.67968499460325	2.17238885165438e-08	4.92757149968896e-07	8.82883173191492
UPRT	-0.165741575589438	4.80437155413117	-5.67961797298805	2.17319365619e-08	4.92757149968896e-07	8.82847857410845
DCN	0.158548783313107	8.58461771023838	5.67929219322234	2.17710979884324e-08	4.92757149968896e-07	8.82676199160221
SAMHD1	0.191308275589466	6.40661633276893	5.67925985737134	2.17749887707229e-08	4.92757149968896e-07	8.82659161392102
OR2N1P /// OR2N1P	0.184186715673337	4.75250303980724	5.67911615654285	2.17922876325758e-08	4.92757149968896e-07	8.82583446431731
KCNAB1	0.177176093053939	4.29467693975475	5.67823930729486	2.18981338960367e-08	4.94674847933909e-07	8.82121477590887
AK093301 /// RP11-862G15.1	0.126248253115297	2.80964144164219	5.67755609994692	2.19809519206508e-08	4.96069160619984e-07	8.81761573102796
SUOX	0.164670582727776	5.54343870466532	5.67606755645979	2.21624494167865e-08	4.99685676399953e-07	8.80977561587388
DBF4	-0.192999781957136	5.04502922679724	-5.67443338000044	2.23633836040263e-08	5.0373307359414e-07	8.80117056006582
ACBD6	-0.118265683997105	4.98880078095404	-5.67405510819494	2.24101470475432e-08	5.03783650392934e-07	8.79917901439165
CYS1	-0.179591653608721	3.7230889560711	-5.67398470617702	2.24188609197374e-08	5.03783650392934e-07	8.79880837109957
KDM2B	-0.132596366654256	5.96809135997505	-5.6738955722733	2.2429898025234e-08	5.03783650392934e-07	8.79833911650022
LOC101927159	0.119551644603142	3.4946893887289	5.67331710839297	2.25016556034419e-08	5.04913104170361e-07	8.79529389317724
CARNS1	0.153273414751809	4.08180665025309	5.67198718653989	2.26674787911055e-08	5.0805299158086e-07	8.78829379556257
SLC26A3	-0.0604677471701438	2.78598166420824	-5.67181692356985	2.26887939601631e-08	5.0805299158086e-07	8.78739771484797
CACFD1	0.151583806974026	5.91598467856516	5.67162554555047	2.27127758026065e-08	5.0805299158086e-07	8.78639053581993
FAM134A	-0.115971550357421	6.0569014627288	-5.67150412302576	2.27280042159833e-08	5.0805299158086e-07	8.78575153232758
FOLR1	0.154722886328185	3.61780925250047	5.66992012790098	2.29275763596147e-08	5.12027431787939e-07	8.77741664436316
MTHFS /// ST20-MTHFS	0.137061586305309	5.52336959598171	5.66890955734743	2.30557911394642e-08	5.14402262272902e-07	8.77210016374728
LOC100130264	0.183426672376618	3.46544756882027	5.66859696355989	2.30955921718554e-08	5.14801844088484e-07	8.77045581897488
WDR66	-0.326217307094272	4.05432971087427	-5.66826605046533	2.31377985730226e-08	5.15254234131819e-07	8.76871519653799
PTPRC	0.349261292674867	5.93684209914553	5.66759758714412	2.3223287011122e-08	5.16668701375161e-07	8.76519931552123
SIN3A	-0.180092739448571	4.95763449171635	-5.66704063904743	2.329474867823e-08	5.17768723929355e-07	8.76227024673764
FOXN1	-0.328304920546736	6.01875101862309	-5.66569358383504	2.34684744112797e-08	5.21090869979803e-07	8.75518695097339
KLC4	0.166935784803615	5.02625792806732	5.66548102792767	2.34960020459239e-08	5.21090869979803e-07	8.75406939311797
SLC9A1	0.142830799338309	5.81336153407683	5.66536770448665	2.35106911485189e-08	5.21090869979803e-07	8.75347358627899
MSX2	-0.259954307167743	4.17284354690378	-5.66432355932939	2.36464555411377e-08	5.23606448686812e-07	8.74798441021111
LOC101929132	-0.0820625382412557	3.08393004522351	-5.66402637072084	2.3685236605886e-08	5.23971800587032e-07	8.74642222428482
LOC101927166	0.331004622940507	6.21359199949009	5.66288502469573	2.38347505421712e-08	5.26588015468617e-07	8.74042336255644
LOC441461	0.282630811400156	6.79497573963408	5.66275511413404	2.38518266641221e-08	5.26588015468617e-07	8.73974062681799
KIFC1	0.14022620657619	5.25915298388613	5.66261181601269	2.38706763263117e-08	5.26588015468617e-07	8.73898754986433
SYN1	0.186807966334974	5.0555087048188	5.66174427794979	2.39851035968634e-08	5.28616397548116e-07	8.73442872479562
HID1	0.224384841463726	4.85533760891458	5.66129878558159	2.40440707879135e-08	5.29419820831999e-07	8.73208794868649
LINC01356	0.142179249747765	3.8086422666209	5.66103742791709	2.40787307942901e-08	5.29687028398996e-07	8.73071475835104
NR0B2	0.12299429076215	4.70258270283484	5.66067857807784	2.41263989690267e-08	5.30239624444515e-07	8.72882942957126
LOC100506098	0.323212651173659	6.01641635352165	5.65927664342165	2.43135081124608e-08	5.3385290081478e-07	8.72146495035053
ELOVL4	-0.403974829792581	5.54786710838059	-5.65761605163755	2.45369663406403e-08	5.38256810136658e-07	8.71274382267381
CSPG4	-0.195401904027666	3.81612430696912	-5.6566898659604	2.46624657813623e-08	5.40505634030304e-07	8.70788065191628
RP11-774O3.3	-0.165369228350342	3.83563599944977	-5.6565090149148	2.4687044137467e-08	5.40540530667294e-07	8.7069311306735
APH1B	0.15244724078689	5.06414401605586	5.65550799953613	2.48235176950576e-08	5.43023108946023e-07	8.70167599353877
PCDHB14	-0.293451750238295	3.94916189374055	-5.65272974222901	2.52061495327044e-08	5.50880866553044e-07	8.68709501460624
FAM63A	0.195928790661505	6.36659768211768	5.65211135164595	2.52920942056614e-08	5.52092061976235e-07	8.68385041565192
HMGN3	-0.147278796704443	7.46557714026406	-5.6519933708673	2.53085236779376e-08	5.52092061976235e-07	8.683231424776
CAMK1G	0.184239361958362	3.87344929448959	5.65094274913026	2.54552872730952e-08	5.54778994915762e-07	8.67771980274718
LEAP2	-0.130344661730139	4.35294521929602	-5.6494773039905	2.56613824111589e-08	5.58752841463715e-07	8.67003351584123
POLA1	-0.145711319767007	4.91061926758773	-5.64897655551169	2.57321774398048e-08	5.59379958635388e-07	8.66740748737669
HNRNPU-AS1	-0.25733814333848	5.21381116254298	-5.64893714059337	2.57377579198626e-08	5.59379958635388e-07	8.66720079619533
BNIP3	-0.251613772487278	6.55655464241331	-5.64782113256629	2.58962552480546e-08	5.62305021618885e-07	8.66134900104438
IL1B	0.378644721035953	6.39153640183454	5.64603947064279	2.61512602087387e-08	5.67137869157051e-07	8.65200897771687
SRL	0.125268377904912	4.50376076317772	5.64588851822544	2.61729775929263e-08	5.67137869157051e-07	8.65121775891333
FAM209A /// FAM209B	-0.0826480414740139	2.82885031983402	-5.64576211003334	2.61911773220173e-08	5.67137869157051e-07	8.65055520342597
SCPEP1	0.182097437709276	6.69221040069684	5.64447362719901	2.63773916165612e-08	5.70644656168403e-07	8.64380250673377
CHRAC1	-0.123243626797299	4.97040796586653	-5.6442809646572	2.64053461003394e-08	5.70724373984909e-07	8.64279291639133
MAP2	-0.396245696354397	5.59022078441	-5.64087187884744	2.69047836691016e-08	5.80985209148386e-07	8.62493369591307
LINC00654 /// LOC643406	0.134297541928103	3.75251549491266	5.64023087065625	2.69997137386652e-08	5.8250024612702e-07	8.6215767108997
ROBO2	-0.227304464391461	4.29840617192646	-5.63899593639218	2.71835208336588e-08	5.85153761925198e-07	8.61511026902265
TAS2R7	0.0731804014167489	2.90118308469352	5.6389879611349	2.71847118151101e-08	5.85153761925198e-07	8.61506851256577
YTHDF3-AS1	-0.145046942787113	4.04899296737242	-5.6389033010593	2.71973576196735e-08	5.85153761925198e-07	8.61462525677793
RAB38	-0.143013032132401	6.56960285949579	-5.63836179508833	2.72783786816035e-08	5.86360468991396e-07	8.61179022749391
ATAD2B	-0.226717394499379	5.09759875330144	-5.63728362934831	2.74403955590539e-08	5.89304421887407e-07	8.60614626263601
GPR52	0.213799105024832	3.77629331723739	5.63692722155757	2.74941588700879e-08	5.8956140925771e-07	8.60428075610473
CCDC43	-0.162038630450194	4.92167311383113	-5.63687196591536	2.75025032299587e-08	5.8956140925771e-07	8.60399154690771
SNORA68	0.250260500062063	5.38026558572192	5.63620671120519	2.76031594272206e-08	5.91180234144371e-07	8.60050978781892
ADAT2	-0.192764338781605	4.53288054963875	-5.63534005064437	2.77348270330659e-08	5.93459683812172e-07	8.59597447495147
ZNF440	-0.228499892807364	3.74606578749005	-5.63514538915671	2.77644849544385e-08	5.93554207444159e-07	8.59495587922283
SNORA65	0.149192349771243	3.53686729429189	5.63401073722215	2.79379715003757e-08	5.96720561128823e-07	8.58901926448999
LOC102723864	-0.147891029203996	3.8244857934327	-5.63279050328182	2.8125720370592e-08	6.0005434826408e-07	8.582636063747
NUDT16L1	-0.135330934910621	4.72964383174488	-5.63266506309383	2.81450904122844e-08	6.0005434826408e-07	8.58197993976234
SENCR	0.190728023214412	4.75794845266346	5.63188000386106	2.82666116692745e-08	6.02099311607482e-07	8.57787392610166
ZIC3	0.109938915132319	3.22696524648988	5.62972303708049	2.86031277945046e-08	6.08715975760697e-07	8.56659519056483
TXNDC2	0.142767994024377	4.08019180271415	5.62876574997556	2.87537233412074e-08	6.11367593211423e-07	8.56159078831036
TAS2R16	0.100553245644136	2.88921725414771	5.62857778939551	2.87833828090811e-08	6.11445375012061e-07	8.56060827727346
MALAT1	0.31769646758556	8.53157042550637	5.62668722260729	2.90833671839812e-08	6.1726034539576e-07	8.55072749633183
SZRD1	0.112680513997111	6.05179737992543	5.62646772904939	2.91183916093332e-08	6.1744643560422e-07	8.54958053569912
KIR2DS1	0.19234943076724	4.77610225677058	5.62503971162068	2.93472632652513e-08	6.21738957608694e-07	8.54211942280214
MMP13	0.52161134132038	5.63923793564391	5.62291542863181	2.96909682238016e-08	6.28454373313159e-07	8.53102357893413
ZNF566	-0.178833938836466	3.59281231200819	-5.61974913473733	3.02105476199933e-08	6.38877012438635e-07	8.5144918910897
TRAC /// TRAJ17 /// TRAV20 /// TRDV2	0.25579490272579	5.59823289059916	5.61917269527745	3.03060866234596e-08	6.40321593025406e-07	8.51148310809456
S1PR1	0.156614047699917	5.18102358192092	5.61867437623157	3.03889147686184e-08	6.41495260052811e-07	8.50888230393728
AK055981	-0.132506214113368	4.46248581084494	-5.61790736141707	3.05168346995617e-08	6.43617833896765e-07	8.504879536563
SCYL3	-0.187253586006734	4.9389368045978	-5.61769210661627	3.05528281358995e-08	6.43799557745353e-07	8.50375628864606
TWISTNB	-0.20533733798764	4.87085531607252	-5.6156467458277	3.0896906331147e-08	6.50467009206135e-07	8.49308504969525
LOC101927507	-0.172177565462448	4.60230579732935	-5.61521991763035	3.09691828472761e-08	6.5140545960335e-07	8.49085860015352
ABCC11	0.229992399704082	4.31657345707589	5.61455774157888	3.10816373546958e-08	6.53186580905296e-07	8.48740481194838
RP11-757F18.5	-0.14638776674386	3.78251348847111	-5.61201556107924	3.15170661884885e-08	6.61745829007586e-07	8.47414863845627
KRTAP4-12	0.248448618826976	3.18543793579033	5.61170546812747	3.157058372516e-08	6.62278186334399e-07	8.47253202809054
KIAA0319	-0.10326780819658	3.47262564761903	-5.61102447627173	3.16884234220375e-08	6.63853962437585e-07	8.46898208650516
C16orf3	0.109520098500423	3.78960324587522	5.61094525209964	3.17021602235673e-08	6.63853962437585e-07	8.46856912384821
EPB41L4B	-0.360613409904841	5.14032973017878	-5.61031978991874	3.18108136409305e-08	6.65536560124664e-07	8.46530903209641
GPAM	-0.208126735312714	4.21073977259498	-5.60989089159472	3.1885529837724e-08	6.66503622757041e-07	8.46307367582838
PHLDA1	0.285010263414915	6.61963239136085	5.60972931402053	3.19137216884006e-08	6.66503622757041e-07	8.46223159628702
PPIP5K1	-0.164925550669923	4.69213672337178	-5.60939139989127	3.19727589129638e-08	6.67144098134212e-07	8.46047058900127
BDNF-AS	-0.0566514817926215	2.6201403004338	-5.60807564337023	3.22036494552288e-08	6.71366153004575e-07	8.45361455001811
NUDT7	-0.214175141040221	4.21149043130079	-5.60733974747543	3.2333491697579e-08	6.72906172258974e-07	8.44978062752924
XG /// XGY2	-0.238571747904483	3.46670726226931	-5.60733263149999	3.23347497300834e-08	6.72906172258974e-07	8.44974355640609
C4orf17	0.107578329685054	3.63490345045722	5.60656055903612	3.24715275158721e-08	6.75155120303491e-07	8.44572164525066
MAT1A	0.176874031604005	4.42763728379586	5.60554903457743	3.26515776915152e-08	6.78299029146352e-07	8.44045311806526
RP11-353N14.1	0.154821983633375	5.04613354129232	5.60448767534553	3.28415423087113e-08	6.81643167636058e-07	8.43492593734694
CLDN12 /// LOC102723899	-0.0948545829030448	2.93729852415839	-5.60407439038185	3.29158034556515e-08	6.82582040620018e-07	8.43277394887592
DNAH1	0.134577797820808	4.35475923052435	5.60141673491544	3.33972613802424e-08	6.9195594591875e-07	8.41893882886969
SYT15	0.196149115646922	5.29139460466089	5.60033967300771	3.35943250187421e-08	6.95426185863326e-07	8.4133335676268
DUSP14	-0.196026067386878	6.55211336225451	-5.60012174235662	3.36343358386907e-08	6.95642077029597e-07	8.41219952665611
RP11-349E4.1	0.208100541882901	4.55121120711581	5.59992531005725	3.3670439395752e-08	6.95776847829967e-07	8.41117738990279
FAM49B	0.146541411799121	6.00642944246777	5.59949921981726	3.37488828644605e-08	6.96785539456236e-07	8.40896033642498
POP4	-0.093244541783308	6.2544529573448	-5.59906289611496	3.38293945083687e-08	6.97835123911226e-07	8.40669019156582
SEPT7P9	-0.102467095734327	3.2876245198663	-5.59775866835564	3.40711694930589e-08	7.01751276692902e-07	8.39990537646534
HTN1	0.0694743998248203	2.83108960592737	5.59771699098086	3.40789232005143e-08	7.01751276692902e-07	8.39968858689525
TBX18	0.149891308350805	3.50582776765552	5.59668651116887	3.42711815725789e-08	7.04733448388607e-07	8.39432888752074
CD80	0.195206434729399	4.33831132166488	5.59661970552616	3.42836819593709e-08	7.04733448388607e-07	8.39398145046993
CLEC2B	0.230210856782599	7.33910401578033	5.59557274970199	3.44801641263009e-08	7.08153309689163e-07	8.38853701560876
LOC100101148 /// LOC541473	0.199602108345369	3.4209136423976	5.59384675793974	3.48064742677424e-08	7.14231281745402e-07	8.37956340526604
SORBS1	0.207277424244121	5.86343185490936	5.5932784135575	3.49145793376235e-08	7.15824976201879e-07	8.37660906412961
SEH1L	-0.155981291037109	6.09501958773935	-5.59311184856309	3.49463235731235e-08	7.15851694377677e-07	8.37574328450414
NUP155	-0.1771251160217	4.73856028351101	-5.59261145372347	3.50418585771485e-08	7.1718393933875e-07	8.37314244617779
CTDSPL	-0.173848609275116	5.73684162325105	-5.59223235236337	3.51144053781741e-08	7.17686857561607e-07	8.3711721776394
RP1-74M1.3	0.114475856553856	3.45404777337867	5.59216416522237	3.5127469512392e-08	7.17686857561607e-07	8.37081780753853
EPB41L4A-AS1	-0.171413732939486	5.8584291443331	-5.59131824215579	3.52899354830898e-08	7.20380314948211e-07	8.36642184684282
NHLRC4	0.184478252529782	5.03258567433314	5.58941324411794	3.56584851829644e-08	7.26272605941039e-07	8.35652442281475
IL32	0.259440952129745	5.22627222459383	5.58935682042618	3.56694580471657e-08	7.26272605941039e-07	8.35623131919345
RAC2	0.31536612067834	6.37332571763798	5.58934766338679	3.56712391504465e-08	7.26272605941039e-07	8.3561837514559
DNAJC5G	0.149780721896323	4.03266812785206	5.5889293242889	3.57527011032035e-08	7.27301487147865e-07	8.35401069477177
ERVW-1	0.120972849832741	3.63109142563329	5.58832689844456	3.58703276565804e-08	7.29063634548094e-07	8.35088165690074
LINC01133	-0.297964841557462	4.73335491234485	-5.58763343631764	3.60061954579148e-08	7.31083920308257e-07	8.34728014332198
NPM2	0.142241219893339	5.01364509055821	5.58750250563929	3.60319043900863e-08	7.31083920308257e-07	8.34660019618313
HELQ	-0.180873908476394	4.47346106947208	-5.58727294685216	3.60770225665846e-08	7.31368329892934e-07	8.34540808940458
HRK	0.109706057495393	3.70547773455665	5.58438389142664	3.66495642207238e-08	7.42335187092627e-07	8.33040885896554
NMNAT2	0.150246851054616	4.28736572445889	5.58416888986328	3.66925238579374e-08	7.42565741001081e-07	8.32929290299504
DUSP1	0.271947743874602	8.08668445320914	5.58376639155288	3.6773079054619e-08	7.43110016196489e-07	8.32720385661691
RP11-613M5.1	0.248926010578674	4.40701147663081	5.58371878353131	3.67826185938388e-08	7.43110016196489e-07	8.32695677038961
LRRC75A	-0.103124687954519	3.42981558433155	-5.58331742921381	3.68631363731112e-08	7.4354031208385e-07	8.32487381117447
KLHDC2	-0.134578767319785	6.3232798557576	-5.58329742281057	3.68671544433479e-08	7.4354031208385e-07	8.32476998491083
OAT	-0.150763974397779	7.48835184686592	-5.58215715084662	3.70968710007754e-08	7.4753214948949e-07	8.31885291920887
CHN2	0.129939680833444	4.37257022236662	5.58183924115649	3.71611640831072e-08	7.48186587823929e-07	8.31720342382385
LAMA3	0.313250889485641	6.71862684077576	5.58162915785005	3.7203710133815e-08	7.48402435848413e-07	8.31611343873431
UGT1A1	-0.144550738360188	3.10236229110574	-5.58005422257357	3.75241779467348e-08	7.54203904782405e-07	8.30794329382688
HES5	-0.189752181338997	4.4452559903328	-5.57919647223445	3.76998403810077e-08	7.56549097166607e-07	8.30349448769084
LOC102725116	0.0595754877639358	2.60021147572272	5.57917035048437	3.7705202495291e-08	7.56549097166607e-07	8.30335901425107
PAPLN	-0.245175140803592	5.33408345667488	-5.57872627844413	3.77964724551437e-08	7.57733884275498e-07	8.3010560405012
C11orf85	0.103322518003451	3.8967101808604	5.57760368483691	3.80281577216777e-08	7.61729264891799e-07	8.29523495865733
ARSK	0.166082854264952	5.00419921234731	5.57526146989295	3.85160081704239e-08	7.70844636711224e-07	8.28309303475329
LTK	0.115107971171959	4.22843667170507	5.57484134191639	3.8604156252161e-08	7.71951818389302e-07	8.2809155939591
VGF	0.1317143629538	4.78965813896378	5.57213443179105	3.91768213361731e-08	7.82737579049657e-07	8.26688972199412
NUF2	-0.268827379649053	4.09155632822497	-5.57176947945926	3.92546585557759e-08	7.83626952969122e-07	8.26499918429726
LOC100129112	-0.084302863410717	2.88284988260398	-5.57013758008464	3.96045542326752e-08	7.89941219114156e-07	8.25654691926584
SLC35F5	-0.19474339078959	6.29641792809236	-5.56743131669945	4.01914991745991e-08	8.00578685935811e-07	8.24253496149352
LOC100505474	0.141030893710709	3.53997589274558	5.56736511325136	4.02059630927961e-08	8.00578685935811e-07	8.24219226248577
WDR19	-0.161810608828555	4.85985092668862	-5.56316594154573	4.11337988246559e-08	8.18360755635033e-07	8.22046288355314
FBXL18	0.251339891953952	5.7249352987262	5.56277626979603	4.12209474485061e-08	8.19401352661935e-07	8.21844719835526
FAM78B	0.199874605054166	4.34538656977221	5.56182344883499	4.14347990728771e-08	8.22956701856232e-07	8.21351899871105
RP11-305E6.4	-0.197309328921673	4.29371473195302	-5.56072954436556	4.16816456978006e-08	8.27043393143903e-07	8.20786201364337
PCAT6	-0.187978712549167	4.40977073451722	-5.56060033245687	4.17108974429609e-08	8.27043393143903e-07	8.20719387663426
HTATIP2	-0.167131283406642	6.53661788895821	-5.56021596402059	4.17980310474399e-08	8.28072871197639e-07	8.20520644227488
SIRPG	0.166438457241862	3.65228163906546	5.55944301832395	4.19737884302488e-08	8.30854889499773e-07	8.20121018262281
SLIT2	-0.287369693997387	4.31000389772289	-5.5567912998982	4.25822308199187e-08	8.42189856990082e-07	8.18750412188768
AZIN2	0.116515647744789	4.97818292869029	5.55529529265741	4.29292670676815e-08	8.48340037280335e-07	8.17977421629335
RDH8	0.132553707043565	4.5327557022605	5.5545830192426	4.30954613515634e-08	8.50909210028014e-07	8.17609453558958
NEURL3	0.192970918616444	4.681549630438	5.55380252390922	4.32782920241694e-08	8.53802277886214e-07	8.17206289707013
C5orf28	-0.220620960638425	5.00189529564656	-5.55285101309738	4.35022031413054e-08	8.56818454278757e-07	8.16714856484687
IGSF9	-0.226327927288483	4.82942538407775	-5.55284318565276	4.35040497707449e-08	8.56818454278757e-07	8.16710814103355
LOC283357	-0.242244674265349	4.5700822133938	-5.55225259767849	4.3643599677733e-08	8.58847606712611e-07	8.16405827354229
NR4A1	0.29410379607781	5.74475460652825	5.55194703466391	4.3715971817397e-08	8.59133692431381e-07	8.16248042305035
EVI2B	0.414891153464483	5.91282761122198	5.55175798319523	4.37608067781551e-08	8.59133692431381e-07	8.16150424769751
BTNL9	0.192423858437814	4.79636977070127	5.55172876717237	4.37677395616939e-08	8.59133692431381e-07	8.16135339216164
FANCF	-0.179013057581256	4.61020989226977	-5.55146109073772	4.38313072659472e-08	8.59317037992353e-07	8.15997129071483
ASB10	0.203829626693158	5.33975507994605	5.55138176170506	4.38501635308226e-08	8.59317037992353e-07	8.15956170027064
CMSS1	-0.180781290338906	5.19621450235979	-5.55049265893272	4.40620407140773e-08	8.62305193786684e-07	8.15497145617923
PPP3R2	0.0823666660156282	3.05333659099422	5.55043429382976	4.407598413555e-08	8.62305193786684e-07	8.15467015282976
RHOBTB2	0.106152630607748	4.70898469716518	5.55027294727477	4.41145521452098e-08	8.623423177446e-07	8.15383723392119
DYNLRB2	-0.108468644167197	3.10573722223719	-5.54648019513476	4.50306734229798e-08	8.79519365626904e-07	8.13426415019079
ELMOD3	0.114096217555085	4.97439305954113	5.54591706896383	4.51682610480926e-08	8.81474545068006e-07	8.1313590697657
ELF3	0.236107314012728	6.34254668173217	5.54520122713176	4.53437514260584e-08	8.84165554340952e-07	8.12766653343469
AC012531.25	0.127900754078637	3.35855373782007	5.54176024638836	4.61966083767467e-08	9.00049248208431e-07	8.10992282180943
AK055910 /// ZBTB1	-0.220350892222019	3.42064799300827	-5.54119919722507	4.63371364226391e-08	9.02039817975812e-07	8.10703065704561
NES	0.189548768125184	5.14284609194363	5.54052078997447	4.65076146254178e-08	9.04609648909284e-07	8.10353387000346
MADCAM1	0.12351216206843	3.95043641746649	5.53986413385453	4.66732075060222e-08	9.07080287364973e-07	8.10014956157061
DLL3	0.117407473555125	4.74614882201617	5.53900378368116	4.68910346693202e-08	9.10180190984496e-07	8.09571598671136
KCNN4	0.188712587096639	5.04158197081804	5.5388350560193	4.69338696116592e-08	9.10180190984496e-07	8.09484656791072
TTC39A	-0.223939557850093	5.06568800190728	-5.53877618121122	4.69488251260501e-08	9.10180190984496e-07	8.0945432037527
SCNN1G	-0.241606703346319	4.12589899336723	-5.53770083673563	4.72228029656661e-08	9.1473759023114e-07	8.08900278454857
HOXC11	0.188328404027993	4.88718871508577	5.53671192656859	4.74761302179436e-08	9.18610890664318e-07	8.083908543278
PPIEL	0.145539681702375	4.97558727851844	5.53661556170251	4.75008863347427e-08	9.18610890664318e-07	8.08341217576871
FIGNL1	-0.268832071247509	5.04243885079116	-5.5335790049783	4.82874363029303e-08	9.33054521035094e-07	8.06777507730763
GAREM	-0.290180660333132	5.08768555659142	-5.53307766904484	4.84185075102843e-08	9.34106191266271e-07	8.06519412777393
RP11-876N24.5	0.196313741153368	4.1878351493927	5.53306697697584	4.84213066488172e-08	9.34106191266271e-07	8.06513908574076
PSG9	0.214331678341053	4.29033574015215	5.5325991960053	4.8543923816291e-08	9.35704026609753e-07	8.06273107467815
BLOC1S2	-0.158943387112561	6.75753964929343	-5.53179326949624	4.8755885663601e-08	9.39019989570221e-07	8.05858280793463
WASF3	-0.210545491143572	4.73963430329517	-5.53043952108035	4.9113952965923e-08	9.44728736295614e-07	8.05161600703602
LOC100506207	0.124347103151073	3.82612841383995	5.53022791447897	4.91701535233243e-08	9.44728736295614e-07	8.05052715290986
C11orf83	-0.164027520608826	4.78187008161818	-5.53021789039453	4.91728173679976e-08	9.44728736295614e-07	8.05047557337457
SLCO2B1	0.164542280210937	5.40564243892552	5.53005401396505	4.92163865127597e-08	9.44793914476781e-07	8.04963234910793
SLC46A1	0.116763501778708	4.59098799516897	5.52710991022707	5.00055450583659e-08	9.58414533496366e-07	8.03448730377651
RP11-517B11.7	-0.12018148583233	3.44440489196121	-5.52710294667175	5.00074261183892e-08	9.58414533496366e-07	8.0344514904351
AK000798	-0.156509994769245	3.38555836900552	-5.52511348271645	5.05476644327314e-08	9.67979541368169e-07	8.02422139365825
ZNRF3	-0.258373758428391	4.88726630743882	-5.52410946437142	5.08224545905838e-08	9.72449830880529e-07	8.01905984399797
IL1RAPL2	0.167257180471774	4.22938111353026	5.52294345165173	5.11434032970415e-08	9.77766207568754e-07	8.01306655165137
CD300LG	0.197202781081906	5.23682648306186	5.52279843107044	5.11834581356156e-08	9.77766207568754e-07	8.01232122660081
C1orf200	0.183543438323572	5.49947052959986	5.52226310180823	5.1331580798107e-08	9.79799881532699e-07	8.00957008378912
FLJ42627	0.188667677852789	5.25119780459459	5.52145890086563	5.15548820431795e-08	9.83264076340154e-07	8.00543761465208
OR7D2	0.101747545196829	3.79133177682316	5.52051177551973	5.18190796273176e-08	9.87502006901134e-07	8.00057140410268
TNK1	0.145545855073397	5.28430361076271	5.51972449340207	5.20396904339892e-08	9.90903125705013e-07	7.99652701619231
PLA2G15	-0.201867644003974	4.1133236651659	-5.51934563816554	5.21461776083858e-08	9.91360208781726e-07	7.99458096313383
RP11-108L7.15	-0.082321933477916	3.39218579424392	-5.51933912931077	5.21480089412738e-08	9.91360208781726e-07	7.99454753036058
KIAA1875	-0.127018927053546	3.20608052320686	-5.5188843332223	5.22761253499291e-08	9.92690619335489e-07	7.99221155473204
EMID1	0.138374707300917	4.78291303099356	5.51870411102928	5.2326978656108e-08	9.92690619335489e-07	7.9912859245498
AGAP1	-0.145011635567999	4.73865840460799	-5.51855464824428	5.23691890419977e-08	9.92690619335489e-07	7.99051829673332
RP11-52A20.2	0.0881420156779407	2.85399690965252	5.51849216323159	5.23868454922326e-08	9.92690619335489e-07	7.99019738467531
LOC101929586	0.0848703026879472	3.37785213542237	5.51716547713322	5.27630967298016e-08	9.99015283975857e-07	7.98338452488177
TSPEAR	-0.112479750760917	3.42720967164357	-5.51509184640899	5.33564487699251e-08	1.00917314625468e-06	7.97273885571596
FAM210A	-0.223963410653818	4.63817920392938	-5.51499119430108	5.33854139284243e-08	1.00917314625468e-06	7.9722222159379
LOC730102	-0.173174530266024	4.11833423788882	-5.51468078302746	5.3474838785545e-08	1.01005165371958e-06	7.9706289510987
CD2	0.261978103778885	5.38949688963084	5.51410353951203	5.36415212196671e-08	1.01209653744561e-06	7.9676663152186
TAS2R38	0.188266755934011	3.46962938691686	5.51400793014653	5.36691776745483e-08	1.01209653744561e-06	7.96717563794251
PRLHR	0.0665935517134267	2.93757545963344	5.5120886348293	5.42273028504004e-08	1.02180228672277e-06	7.95732722356738
ERVV-1	0.0844797048828807	3.16600571003492	5.51180069178176	5.43115208636404e-08	1.02256983557195e-06	7.95584997590162
RAB3C	0.0910841297256862	3.481866028288	5.51162802886991	5.43620825122355e-08	1.02270298588618e-06	7.95496418841718
LOC101928343	0.190092792075451	5.25076247057304	5.51058889717999	5.46673434290944e-08	1.02690991695515e-06	7.94963380624209
LOC100506047	0.181038966928645	4.19785106691872	5.51056955818617	5.46730403141628e-08	1.02690991695515e-06	7.94953461249114
XG	-0.257458272921721	5.50772588725548	-5.51037196835598	5.47312794371448e-08	1.02718337369824e-06	7.94852115070476
LRRC3 /// LRRC3DN	-0.120787085512453	4.2662491002201	-5.51005607079733	5.4824514727495e-08	1.02811267012103e-06	7.94690094203158
LHX6	0.186756370750352	4.86685383207897	5.50952524080927	5.49815337238987e-08	1.03023565502088e-06	7.94417855245803
LOC339622	0.0458510442407018	2.44995377396548	5.50821049833544	5.53723170685046e-08	1.03668811347766e-06	7.93743683693145
BAMBI	-0.305810307585494	5.19064363143825	-5.50807060360804	5.54140567546102e-08	1.03668811347766e-06	7.93671957172936
LOC100507507	0.126778410447416	4.99689957992091	5.50691008157901	5.57614966702945e-08	1.04235878831371e-06	7.93076999701658
NIPSNAP1	0.104750605720139	6.24590608913406	5.50624304147137	5.59621537545056e-08	1.04527879880139e-06	7.92735083255469
RP11-843B15.2	0.246714924613832	4.93233557236982	5.50545505555215	5.62000974578786e-08	1.0488900728726e-06	7.92331219252455
PANX2	0.172853929790511	5.90440450993753	5.50393241821775	5.66626678776434e-08	1.05668461364842e-06	7.91550973176343
PRDM10	-0.201362873924068	4.81210695937545	-5.50370166224247	5.67330925333196e-08	1.05715959113593e-06	7.9143274359195
RAB6A	-0.0821899865954894	3.37164188577411	-5.50217899948601	5.71999322668806e-08	1.06483092256332e-06	7.90652706944281
PCDHGB8P	0.0768612629810412	2.96470378712418	5.50206400112982	5.7235341304645e-08	1.06483092256332e-06	7.9059380290635
STAU2-AS1	0.208982173118987	3.62838203921051	5.50102826506312	5.75552150330997e-08	1.06924097106016e-06	7.90063331621418
GTSE1	0.137333528365739	5.24658339149618	5.50100208930071	5.75633215411703e-08	1.06924097106016e-06	7.90049926381227
PFKFB2	-0.245645520181225	4.70338327759002	-5.50040901709677	5.77472907589505e-08	1.07181159391277e-06	7.89746215083342
ANHX	0.17393255017989	5.57447721074531	5.49993479110736	5.78948051364379e-08	1.07370208011709e-06	7.89503385826402
HMGA1P4 /// HMGA1P4	0.139051936102787	4.64224961554079	5.49907923665187	5.81618634849953e-08	1.07780487132636e-06	7.89065343258307
LOC100287896	-0.22290106117568	3.46061441156062	-5.49827402711011	5.84142999324776e-08	1.08163045449775e-06	7.88653132935774
TAPT1-AS1	-0.195550898853733	4.59779106355989	-5.49732802840848	5.87122344714706e-08	1.08629182205437e-06	7.88168917563054
DAB1	0.107121559176381	3.98917864003517	5.49581176977177	5.91928498323997e-08	1.09432315775056e-06	7.87392966662274
GJD2	0.223264607354104	4.71290316400983	5.49282801297414	6.0149811742364e-08	1.11114137700977e-06	7.8586657787183
ARG1	-0.587801315551758	4.46313985197881	-5.49175956299852	6.04961304397943e-08	1.1166616981336e-06	7.85320175582868
CALCRL	0.243311420528146	5.27854301792285	5.49143139719367	6.06028877567415e-08	1.11753217391905e-06	7.85152371627894
LOC100507388	0.172696298393985	3.53620647570273	5.49132256278049	6.06383336418062e-08	1.11753217391905e-06	7.85096722337228
NOD1	0.129084439855554	5.40215967307209	5.49085941580725	6.07893996596994e-08	1.11861967367063e-06	7.84859916737424
LOC102725382	0.137947412646702	4.28047622294157	5.4908499857364	6.0792479288615e-08	1.11861967367063e-06	7.84855095357473
RP11-1109M24.16	-0.0630098080059706	2.55206062820821	-5.48991325856235	6.10991478203299e-08	1.12338354975987e-06	7.84376205090157
OARD1	-0.160879100335374	5.21653787198841	-5.48883111823628	6.14552933048573e-08	1.12904896668517e-06	7.83823065225784
CYSLTR2	0.102216299686808	3.76792863070685	5.48847180488928	6.15739930612463e-08	1.13034662047484e-06	7.83639422530947
ZFAT	0.178878739094814	4.97730678456274	5.48737575039832	6.19374540621508e-08	1.13613195766423e-06	7.83079302787125
KLHL23	-0.111190923055092	3.82169304016863	-5.4844571850076	6.29154689110491e-08	1.1531723826284e-06	7.81588308911869
DSC1	-0.702703625997982	4.75418131032517	-5.48346587954206	6.32510571392949e-08	1.15842045147014e-06	7.81082046968357
PDGFB	0.139932793891785	5.03340549941108	5.48279781585701	6.34781979390568e-08	1.16167572197265e-06	7.80740911572482
IGLL3P	0.320561647347091	8.40089324701626	5.48235313146558	6.36298291090723e-08	1.16354514877834e-06	7.80513861666509
PAICS	-0.121478977847613	6.3473834156983	-5.48193019059076	6.37743724765152e-08	1.16528216251572e-06	7.8029792901655
MN1	-0.217380009128213	5.61353841997287	-5.48143626005144	6.39435809059515e-08	1.16653802176213e-06	7.80045771453608
BPNT1	-0.112100702909084	4.48917411706265	-5.48131530436717	6.39850837711518e-08	1.16653802176213e-06	7.79984025204519
IL12RB2	-0.19319233954482	3.57171942470056	-5.48129538111171	6.39919224388992e-08	1.16653802176213e-06	7.79973854767811
SEZ6	0.13293729172094	4.47266175872273	5.48007901267537	6.44107891851212e-08	1.17326422810016e-06	7.79352984932787
ADH6	0.126287926712558	3.26236179813405	5.47967169155107	6.45516479913048e-08	1.1749199335631e-06	7.79145103972969
LOC101928516	0.153643584127383	3.16603891746251	5.47936312554072	6.46585546999318e-08	1.17595558571044e-06	7.78987633022627
SRI	-0.103334943997205	6.62306881119255	-5.47866734164108	6.49002496136736e-08	1.17943915758512e-06	7.78632581747256
RP1-102H19.8	-0.113509099089658	2.76859580123475	-5.47842545947187	6.49844777810916e-08	1.18005789922792e-06	7.78509161259101
LINC00849 /// SLC25A16	-0.192797173562894	4.85348630691531	-5.47812275356004	6.50900355843786e-08	1.18106271358198e-06	7.7835471230643
MYCBPAP	0.128318104005547	4.04496918439	5.47634421611549	6.57136089302033e-08	1.19145815543767e-06	7.77447407619282
LOC100130705	-0.138031051066602	3.44684179343587	-5.47553845180236	6.59980244767493e-08	1.19569302280065e-06	7.77036441181586
TPPP	-0.273199752926019	4.81001650416864	-5.47470985712625	6.62917455081677e-08	1.20008982861437e-06	7.76613887016712
AK093370 /// CTD-3046C4.1	0.12945313289111	3.08289122510487	5.47377647664804	6.66241319347124e-08	1.20434626982081e-06	7.76137964408936
ARHGEF26	-0.29885096921734	4.57451836307084	-5.47362632266049	6.6677754256967e-08	1.20434626982081e-06	7.76061408983496
WHAMMP2	0.271142002553476	5.22574986294207	5.47361861271224	6.66805087305107e-08	1.20434626982081e-06	7.76057478147227
LOC100132005	0.219753563187679	4.22590482098071	5.47330629991719	6.67921792720434e-08	1.20464574073974e-06	7.75898252914726
COL15A1	0.305400528129325	6.91529827280384	5.47328572422122	6.67995426911306e-08	1.20464574073974e-06	7.75887763172568
ITIH2	0.152178232128077	3.62853139812725	5.47267808537854	6.70173540795133e-08	1.20679985886288e-06	7.75577997370029
RP11-167H9.3	0.153362491104262	3.44332975437427	5.47266618004042	6.70216284944259e-08	1.20679985886288e-06	7.75571928502651
LCP1	0.236585397952982	6.25000434699622	5.47095184728621	6.76399037375327e-08	1.21700074697155e-06	7.74698153437993
ZFP57	0.129097864020043	4.24982073791136	5.47003017587645	6.79745913404272e-08	1.22208753055159e-06	7.74228489867902
SLC16A2	0.152882869135078	5.08454724522789	5.4690574023087	6.83295804116747e-08	1.22753125512677e-06	7.73732862686324
TNFSF12-TNFSF13 /// TNFSF13	0.15810142650873	5.07965889731756	5.46633300600586	6.93333900271442e-08	1.24375323396623e-06	7.72345205945065
SIGLEC16	0.0806607030591154	3.14821112309071	5.46631965676747	6.93383436694049e-08	1.24375323396623e-06	7.7233840810749
CYAT1	0.344525389162786	4.83433745811031	5.46598845486309	6.9461356365533e-08	1.245010103881e-06	7.72169754804722
GREM2	0.0759360425868399	3.51596457948757	5.46487777997382	6.98754246657624e-08	1.25147790284849e-06	7.71604248269767
TMEM238	-0.119914481406776	3.06415841037353	-5.46351906778353	7.03852242045943e-08	1.2596491114119e-06	7.70912592213851
SHROOM4	0.137457231159012	4.49681824849833	5.46290239111381	7.06177962780435e-08	1.26285026408705e-06	7.7059872218501
NKX2-5	-0.114307218659559	4.09652194110884	-5.46232537527759	7.08360865537539e-08	1.26579134604717e-06	7.70305067102063
FCER1A	-0.273529508105045	5.33312972797976	-5.46084256470691	7.14000573820562e-08	1.27490034122736e-06	7.69550562236164
RP11-226L15.5	-0.217400463474051	3.78671260600466	-5.45971033430845	7.1833622637809e-08	1.28092612986749e-06	7.68974568247949
C8orf48	-0.0935721366122485	2.94008403916147	-5.45959922010913	7.18763091419671e-08	1.28092612986749e-06	7.68918047439696
IKZF1	0.230040595547018	5.51715873189902	5.45953513593821	7.1900939421036e-08	1.28092612986749e-06	7.68885450012455
LOC100422781	0.188965825239964	4.7385176847934	5.45910052344582	7.20681959676738e-08	1.28262107251462e-06	7.68664386546727
OTUB2	-0.19104806506424	4.4195202835482	-5.45900459266945	7.21051649032285e-08	1.28262107251462e-06	7.68615593964143
TMEM75	0.0578481947756457	2.73414847050049	5.45794321695968	7.2515419402452e-08	1.28886118545692e-06	7.68075805361662
BC048997	0.0917901501387506	2.77158399449353	5.45781384269535	7.25655812869944e-08	1.28886118545692e-06	7.68010015347413
MINOS1P1	-0.244396297165503	4.5403439606659	-5.45563173748896	7.34167371663258e-08	1.30299471034213e-06	7.66900571577233
LINC00705	0.178630922736255	4.15988011044312	5.45377424447848	7.41489068713642e-08	1.31499675262971e-06	7.65956483288219
ZNF674-AS1	-0.0875188204643148	3.22780487653874	-5.45360218066164	7.42170871566058e-08	1.31521403283703e-06	7.65869044826563
NKX2-3	-0.134664518914089	2.74723644306983	-5.45276520777252	7.45496069574991e-08	1.3201118653709e-06	7.65443751751007
3-Mar	0.111341682829507	4.36908285812858	5.45175933593687	7.49511428640413e-08	1.32622353317592e-06	7.64932713101093
BC036778 /// NCOA3	-0.0601184640937357	2.63606411759347	-5.45157224712595	7.50260585010207e-08	1.32655097121053e-06	7.64837670941275
LOC101929210	-0.0671716362283563	2.65784405749548	-5.45141335406404	7.5089740864584e-08	1.32667944866383e-06	7.64756954676631
LOC101927720	-0.0995891747085413	2.95491378008139	-5.45108349160861	7.52221132807844e-08	1.32802043236556e-06	7.64589394215649
COPG2	-0.207069971934358	4.20043759220385	-5.45086313052097	7.53106694869101e-08	1.32858642434672e-06	7.64477462307724
S1PR4	0.132731868306573	5.18956284393545	5.44979700817518	7.57405423583561e-08	1.33516836139363e-06	7.6393598523308
BBS7	-0.259656114752512	4.17526150498888	-5.44908971062994	7.6027046689925e-08	1.33921500371556e-06	7.63576805522449
LAMC2	0.319380362099123	6.22911459004945	5.44837945620469	7.6315807683956e-08	1.34329530950293e-06	7.63216166330721
ACKR1	0.249404853690546	6.18131677837661	5.44628386065424	7.71740135360765e-08	1.35738526725084e-06	7.6215235131427
CKAP2 /// IGLC1 /// IGLJ2 /// IGLJ2 /// IGLJ3 /// IGLJ3 /// IGLJ3 /// IGLV3-1 /// IGLV3-1 /// IGLV@	0.622704107199291	7.19223860418909	5.44608462838891	7.7256090937346e-08	1.35781332920974e-06	7.62051231503672
ANKRD29	-0.310204654896995	5.23536479114645	-5.44581673384307	7.73665886599488e-08	1.35873987970676e-06	7.61915267565093
AGBL3	-0.12815163297349	2.60881542865748	-5.44532374769531	7.75703304872913e-08	1.36130141174563e-06	7.61665079054273
AIF1	0.181906106531968	6.24857714726665	5.44240408446968	7.87876945975032e-08	1.38163417312072e-06	7.60183778129117
FAM159A	0.152672199282164	4.13044126053261	5.44191463223072	7.89935809067633e-08	1.38390886841114e-06	7.59935522659824
RP11-381P6.1	0.134102693121056	3.41832563752088	5.44175633235739	7.90602809084175e-08	1.38390886841114e-06	7.59855235539469
ACTC1	0.15687682518419	5.11425352042211	5.44167645510908	7.90939581197723e-08	1.38390886841114e-06	7.59814723894183
CMC4	-0.10101553532443	5.33839016592806	-5.44076988579281	7.9477156206607e-08	1.38957978093277e-06	7.59354973109124
ZNF512B	-0.195416036507728	5.6681883177093	-5.43923686812364	8.012925327616e-08	1.39950506605414e-06	7.5857768638274
PPBP	0.434864135181022	4.05957154981289	5.43915585068668	8.01638596689456e-08	1.39950506605414e-06	7.58536613539055
LOC646241	0.0964997771825027	2.93697763815715	5.43522677840247	8.18596828054969e-08	1.42805066828937e-06	7.56545378198601
B3GALNT2	-0.124344870752279	6.20195580059682	-5.43461249141069	8.21279438476981e-08	1.43088140052593e-06	7.56234177179725
ADAM33	0.171858177630412	5.79771578567909	5.43457660427921	8.21436422312473e-08	1.43088140052593e-06	7.56215997546319
RFC4	-0.162356218833773	5.13632928449988	-5.43440710733855	8.22178259641415e-08	1.43111354209678e-06	7.56130135571419
BRIP1	-0.208130480792053	4.11419160522825	-5.43393342892036	8.24254858811381e-08	1.43366695708642e-06	7.55890197292127
DHRS9	0.227493320275113	6.30595039212939	5.43378073749868	8.24925340441979e-08	1.43377267596701e-06	7.55812856589244
C5orf30	-0.189872692913702	4.66625477614781	-5.43337294287165	8.26718599651995e-08	1.43516070924024e-06	7.55606311501409
CD40LG	0.0957957865889721	4.2503323093796	5.43332162588505	8.26944531816861e-08	1.43516070924024e-06	7.555803207971
TAGAP	0.459068841370541	5.80845567640986	5.43299927949283	8.28365090761943e-08	1.43656589043937e-06	7.55417065864664
SH3GL3	-0.380902390290438	5.71999564484593	-5.43283670453498	8.29082446241504e-08	1.43675039099596e-06	7.55334731763046
CCNE2	-0.270534226096482	4.03011129913871	-5.43167930398585	8.34206889989923e-08	1.44456621686326e-06	7.54748644307911
ARL10	-0.209896652916043	4.98050621413609	-5.42887596757166	8.46746563682147e-08	1.46520178009929e-06	7.53329548196329
IGFBP5	0.224474700091261	7.5406237529024	5.4286803889684	8.47628207671837e-08	1.46564889203021e-06	7.53230567555348
BDNF	-0.239111562445308	3.60258973620199	-5.42836184665718	8.4906606497408e-08	1.46705639852538e-06	7.53069362897533
C4orf26	0.483010196545921	6.2201634318863	5.42723185485779	8.54185821123996e-08	1.47481892581145e-06	7.52497576621255
EXOC3L2	0.220159588686747	5.62758341009256	5.42707777077391	8.54886261744067e-08	1.4749453654566e-06	7.52419616933221
COQ2	-0.193087090295005	5.35054067494682	-5.42609534394217	8.59365340660262e-08	1.48158616942571e-06	7.5192259941312
TIMELESS	-0.101435014599481	5.08389311596156	-5.42582088396364	8.60620724337666e-08	1.48266351307872e-06	7.51783762372313
FOS	0.494715172599317	7.26672934379117	5.42502185689198	8.64285630108036e-08	1.48788732632654e-06	7.5137960617553
PUS7	-0.199921862079406	5.56637670555793	-5.42465166875293	8.65988707553908e-08	1.48972863546728e-06	7.51192379283616
ACRC	-0.165547449808405	3.89476052533017	-5.42415091329661	8.68297654625322e-08	1.49260874606499e-06	7.50939134730081
GPM6A	0.131951462588357	4.3176524055571	5.42381334074931	8.69857548497437e-08	1.49343630502679e-06	7.50768427698787
C1orf54	0.154368909940034	5.99705137432183	5.42377190289422	8.70049216655343e-08	1.49343630502679e-06	7.50747473650945
GPR183	0.247296150389436	5.48909973781575	5.41980388768241	8.88594208421889e-08	1.52415619294305e-06	7.4874161734246
F7	0.144771468356748	4.64656252743657	5.41834941219417	8.95487518437032e-08	1.53299290953906e-06	7.48006701151056
FAM217A	0.103869576281287	3.58002379775514	5.41831158616831	8.95667481085994e-08	1.53299290953906e-06	7.47987590810985
DNAJB6	-0.155100516714195	6.17532765082137	-5.41830438208063	8.95701759528265e-08	1.53299290953906e-06	7.4798395119914
LOC100049716	-0.181595082212984	4.23896702653575	-5.41568724579428	9.08239235867179e-08	1.55332028150201e-06	7.46662022767915
TAL2	0.154121322192398	3.99781688137607	5.41512116882264	9.10973369043288e-08	1.55686408040857e-06	7.46376169959866
C9orf135-AS1	0.108059887119611	3.30154357807895	5.41350643111319	9.18816473221656e-08	1.56912768222807e-06	7.45560920714761
CDH12	-0.0975144580175162	2.754196893505	-5.41320225631283	9.20301230039953e-08	1.57052276673582e-06	7.45407373299086
SYPL2	0.168986923752812	4.48992296328364	5.41247859972438	9.23842954931725e-08	1.57405702220204e-06	7.45042102662881
GRK4	-0.101729013607236	3.82468827750383	-5.41235077077979	9.24469949668184e-08	1.57405702220204e-06	7.44977584683628
TTC39C	-0.203537513281107	4.96558310049496	-5.41207668548695	9.258157173085e-08	1.57405702220204e-06	7.44839252637857
TCF7L1	-0.173769047676512	5.05449212059947	-5.4120189127708	9.26099625776947e-08	1.57405702220204e-06	7.44810095298471
IFNA14	0.142210488754338	3.11153752320702	5.41195214217925	9.26427857163538e-08	1.57405702220204e-06	7.44776397165426
LOC729887	-0.170593224136474	3.49689246021855	-5.41192333946446	9.26569480629727e-08	1.57405702220204e-06	7.44761860975258
LOC400891	0.0660268209106021	2.62034435292515	5.41182407280851	9.27057737604108e-08	1.57405702220204e-06	7.44711763487562
RP5-1098D14.1	-0.0978337574128606	3.36580936169204	-5.41156352920399	9.28340446183819e-08	1.57509768632458e-06	7.4458027733952
LOC101928271	-0.0441621479732718	2.46299188195285	-5.41104628174922	9.30892066495972e-08	1.57828823617298e-06	7.44319259669121
RP11-634B7.4	0.149335467863995	3.70986860009685	5.41089493035577	9.31639980779802e-08	1.57841828443932e-06	7.4424288772143
DUS3L	-0.196964115129404	4.61060970317969	-5.41047624316905	9.33711994854726e-08	1.5807898683228e-06	7.44031628069213
AL831948 /// RP1-197B17.3	0.133431171114769	4.44280905819377	5.40983656384335	9.36886303106346e-08	1.58502289955747e-06	7.43708889371195
CETN1	0.17475034437941	4.50477972045451	5.40875055169187	9.42299471795292e-08	1.59303482233919e-06	7.43161039986324
CDH22	0.172432705907156	5.08310725017807	5.40805247625322	9.45795006818169e-08	1.59779564513908e-06	7.42808941223631
NKX6-3	0.142739327036347	5.21496428770875	5.40735937155918	9.49278102267404e-08	1.60252863265759e-06	7.42459390028192
ZNF283	-0.156471991599561	3.16383390256833	-5.4065308330168	9.53458140252765e-08	1.60843053272482e-06	7.42041588751787
LYRM7	-0.220048246057573	5.41282459435233	-5.40595216099097	9.56388173948375e-08	1.61221679559641e-06	7.41749820018205
CBLC	-0.231452632097071	4.48526086582283	-5.40512847114886	9.60573903563966e-08	1.61811288798068e-06	7.41334560730306
NUDCD2	-0.190059473405787	5.72003902137908	-5.40224033855387	9.75391416365249e-08	1.64189724747639e-06	7.39878971757717
MMP7	0.460339056913319	5.37634196025111	5.40013306432304	9.86342490262279e-08	1.65914377689612e-06	7.38817368507393
CSRP2	-0.245033953902437	6.92667645012954	-5.3997948429152	9.88111235264646e-08	1.66093093698952e-06	7.38647013892646
SLC5A1	0.193130111544487	5.42476417894212	5.39946245289786	9.89852483812709e-08	1.66266935780998e-06	7.38479605763359
RP11-359E8.5	0.112775660296612	3.01786713618311	5.39907837573159	9.91868208022075e-08	1.6648660085544e-06	7.3828617695244
ZNF747	0.176173045579258	5.19699899938174	5.39872443191315	9.93729312553475e-08	1.6668001793158e-06	7.3810793483779
B3GNT3	0.139123814337457	4.94268244269765	5.39851310869096	9.94842106029981e-08	1.66747733181761e-06	7.38001519854184
NANOG	0.175700658811734	4.08484627029402	5.39530284447831	1.01189630792434e-07	1.69485424338666e-06	7.3638540356376
TPPP2	0.120321228042089	3.19741929745627	5.39426210830152	1.01748576541209e-07	1.70300322131179e-06	7.35861659999793
CIRH1A	-0.13147886245998	5.89208674232429	-5.39386911489544	1.01960418999676e-07	1.70479263324386e-06	7.35663912305482
IGHA1 /// IGHG1 /// IGHG3 /// IGHM /// IGHV4-31	0.397392694764521	5.60246301033387	5.39379489014826	1.02000477758722e-07	1.70479263324386e-06	7.35626565111056
GPIHBP1	0.115143408659783	4.39465308932209	5.39287767654567	1.0249675610027e-07	1.71187053725423e-06	7.3516509470217
IFNA21	0.132216719322929	3.37644573826232	5.39243414073089	1.02737580582821e-07	1.7137359420996e-06	7.34941967352382
GREB1L	0.165098405765299	4.00120993183838	5.39229893638355	1.02811100977527e-07	1.7137359420996e-06	7.34873954057146
C15orf26	0.081641312663219	2.60967784797636	5.39221245988147	1.02858151283985e-07	1.7137359420996e-06	7.34830453657273
PCDHB8	-0.0719201618638303	2.85509974381348	-5.39213567355551	1.02899946855104e-07	1.7137359420996e-06	7.34791828246425
LYPLA2	0.125082296028043	6.09149797038297	5.39162895318752	1.03176173411974e-07	1.71712023634536e-06	7.34536947835801
LCMT2	-0.144517887289472	5.49988686395854	-5.39064921244479	1.03712298015711e-07	1.72482206516086e-06	7.34044199191013
LOC102724200 /// TRAPPC10	-0.152526603606772	5.30655793966865	-5.39047207246293	1.03809519072949e-07	1.72521883428937e-06	7.33955117394383
RRAGB	-0.137911271706226	3.80109975175325	-5.38991995387542	1.04113110214966e-07	1.72904230212933e-06	7.33677479766177
PCDHGA8	-0.103232614452585	4.00844007849206	-5.38937926279145	1.04411252737798e-07	1.73276995016376e-06	7.33405613339345
RP11-309G3.3	-0.104596924070572	3.18958292350978	-5.38908548692251	1.04573590935312e-07	1.73424017237996e-06	7.33257909338389
IKBKG	0.127283654752257	5.55294669421919	5.387807943559	1.05282404403773e-07	1.74476463844899e-06	7.32615673027446
UMPS	-0.107424787754663	5.6571543134177	-5.38753349838114	1.05435280797368e-07	1.74518612945602e-06	7.32477724024033
CDCA7	-0.326474368823205	5.09188340929649	-5.38749586036451	1.05456263393307e-07	1.74518612945602e-06	7.32458805886345
MTOR	-0.104237009787217	4.62910991477659	-5.386818573394	1.05834533389402e-07	1.7494585001502e-06	7.32118398903673
RAB20	0.165160193821348	4.9822985405069	5.38676730902518	1.05863218477366e-07	1.7494585001502e-06	7.32092634805515
OR10H3	0.138923157534748	3.24406535675158	5.38644732275081	1.06042438084972e-07	1.75042974146856e-06	7.3193182326127
LHX4-AS1	-0.127186229337368	3.76591459792781	-5.38639662240996	1.06070861608806e-07	1.75042974146856e-06	7.31906344206442
TSHZ2	0.0996954304199963	4.93473034756569	5.38486574538666	1.06932589248661e-07	1.76341288132644e-06	7.31137115652451
PPP1R9A	0.119079589893086	3.23674755367069	5.3845654814666	1.07102402317278e-07	1.76497553811711e-06	7.3098626338584
T	0.176272423075851	4.75894104893423	5.38344867356488	1.07736308372791e-07	1.77417859082252e-06	7.30425246709496
AC139100.3	0.0943199192987295	3.06310431639242	5.38279005060715	1.08111851325703e-07	1.77911707192108e-06	7.30094443471354
THUMPD2	-0.155235269342559	4.98751687006905	-5.38232745930063	1.08376377278775e-07	1.7822229986627e-06	7.29862121826419
SYBU	-0.187993022644206	4.50792718193715	-5.38089036781781	1.09202169153954e-07	1.79388979289301e-06	7.29140503280736
CLC	0.165571665521641	3.2939747363166	5.38082756080205	1.09238398682718e-07	1.79388979289301e-06	7.29108969431241
CKAP2 /// IGLC1 /// IGLV1-40 /// IGLV1-40 /// IGLV1-50 /// IGLV1-50	0.574131332668755	6.50371862576719	5.38038090620065	1.0949638304207e-07	1.79687155870015e-06	7.28884724749959
CTPS1	-0.156244352427212	5.15740896252108	-5.37984723216729	1.09805404441366e-07	1.80068611634809e-06	7.28616813579022
NUP88	-0.128232713803562	6.09591308611523	-5.37913542436261	1.10218890749994e-07	1.80620727169118e-06	7.28259514187799
RP5-1136G13.2	-0.149568678779591	4.72552480369682	-5.37840041372664	1.10647440917678e-07	1.81196742383017e-06	7.27890612521631
SLC39A6	-0.18096552932045	7.29200304350993	-5.37806821983984	1.108416576604e-07	1.81388477490742e-06	7.2772389936644
LOC439994 /// LOC642361	-0.15059841431522	5.34085797112902	-5.37774922745937	1.11028467469826e-07	1.81489971375511e-06	7.27563820171089
ACADL	-0.148347507099918	3.31584043249437	-5.37769879089662	1.11058032322402e-07	1.81489971375511e-06	7.2753851049156
ZXDC	-0.136637587363293	5.24494213137383	-5.37736755019335	1.11252388570783e-07	1.81681331224343e-06	7.27372295191488
TMEM246	-0.175272656100502	5.28950349559699	-5.37722578359285	1.11335671267901e-07	1.81691162077444e-06	7.27301160075736
ANKEF1	-0.141450062665223	3.85813834486038	-5.37613128276226	1.11980690099831e-07	1.82617053286243e-06	7.26752022327007
LINC00964	0.119659030402043	3.27743974177311	5.37531083470102	1.12466578532945e-07	1.83282332694438e-06	7.26340449480784
ACTG1P4 /// AMY1A /// AMY1B /// AMY1C /// AMY2A /// AMY2B	-0.250854008849662	3.99116085238025	-5.37456333611487	1.12911045082144e-07	1.83879233805519e-06	7.25965520499478
THEG	0.159406655435255	4.29518093147685	5.37382132625178	1.13353933424085e-07	1.84472740373756e-06	7.25593390938121
TSEN2	-0.14116990507541	5.10208549409053	-5.37357984593524	1.13498430580916e-07	1.84580158612781e-06	7.25472294749397
SUZ12P /// SUZ12P1	-0.363696362867067	3.72820796572175	-5.37220211784852	1.14326261403082e-07	1.85797951842079e-06	7.24781493085043
ENDOG	-0.14517966086395	5.10453344523449	-5.37164123174343	1.14664954534083e-07	1.86219687211567e-06	7.24500306859551
SRPK3	0.162378319616333	5.33167562275033	5.37081323671528	1.15166722387655e-07	1.86796903497878e-06	7.24085260537247
GSN-AS1	0.11387354275779	3.5439811061941	5.37079261898352	1.15179243949618e-07	1.86796903497878e-06	7.2407492628984
ZNF235	-0.100400870183355	3.76348050279954	-5.36771464279908	1.17063453767211e-07	1.89694730985615e-06	7.22532549524986
NUBPL	-0.172861584401326	4.63164912953233	-5.3674743715505	1.17211789764378e-07	1.89694730985615e-06	7.22412182856346
LUZP4	0.126920010371679	3.94107924771941	5.3674238291773	1.17243016261339e-07	1.89694730985615e-06	7.2238686368558
TDRG1	0.253117402014485	4.80301482958596	5.36734988825684	1.17288713579301e-07	1.89694730985615e-06	7.22349823413491
MPZL1	0.130969828835013	6.44614572224626	5.36706192709185	1.17466845457732e-07	1.89852256892373e-06	7.22205575327033
TRPV5	0.117782546713608	4.08033337926437	5.36653541519602	1.17793223019313e-07	1.90154468906734e-06	7.219418482811
ENPP2	0.337811621798839	5.80877399477389	5.36649943961543	1.17815555875621e-07	1.90154468906734e-06	7.21923829151408
ITGA5	0.169135475117666	5.32610812742038	5.36612923799893	1.18045607740321e-07	1.90395096819025e-06	7.21738412164855
ZNF516	-0.183288398544415	4.32613489902884	-5.3653568769065	1.18526974834563e-07	1.90948937992048e-06	7.21351609031273
LOC100128343	0.177523465643208	5.51468703426898	5.36531778302027	1.18551390316546e-07	1.90948937992048e-06	7.2133203190761
TBC1D12	-0.185025926550601	4.82943918408528	-5.36499720664847	1.18751785476896e-07	1.91098422841342e-06	7.21171501079085
PIGF	-0.120550723215122	6.06722363517364	-5.36490941061631	1.18806724865641e-07	1.91098422841342e-06	7.21127538116556
ANKRD35	-0.274124837729914	5.59523696699062	-5.36467764002186	1.1895187651348e-07	1.91201116069104e-06	7.21011484479736
DHRS11	-0.206512138782511	4.5800425369583	-5.36223981706244	1.20489078885379e-07	1.9353969802381e-06	7.19791075727185
SIPA1L2	-0.218106599382064	5.86878271331765	-5.3615486432035	1.20928403177151e-07	1.93983654755793e-06	7.19445155138182
CMAS	-0.228309327082409	5.17918005466833	-5.36153372047529	1.20937905487079e-07	1.93983654755793e-06	7.19437687012883
MIR4296	-0.0933541513593466	3.17158282034067	-5.36141592929879	1.21012936522686e-07	1.93983654755793e-06	7.19378738712525
TSSC4	-0.145201071027215	4.74433145096757	-5.36090772474234	1.21337172507085e-07	1.94370909310396e-06	7.19124422375515
LOC283588	-0.192547323033022	3.1527320519269	-5.36061452332951	1.21524619085294e-07	1.94455752182711e-06	7.18977708042617
RP4-593C16.3	-0.138484982183235	3.09720307546234	-5.36056623406978	1.21555517821307e-07	1.94455752182711e-06	7.18953545391659
RAB3GAP2	-0.0873513686623502	2.89003831097467	-5.36015062015862	1.2182177100863e-07	1.94749202381982e-06	7.18745591433298
SLC10A1	0.163813023219788	3.48124254069804	5.35988763335728	1.21990539441415e-07	1.94886516678283e-06	7.18614012512026
ATP10D	-0.201086507372483	6.15189925591269	-5.35944873901	1.22272699575635e-07	1.95204670958631e-06	7.18394435557169
LINC01018	0.126030844821081	3.45757873052063	5.35849270356608	1.22889517161311e-07	1.9600284497856e-06	7.17916191167902
INTS5	-0.136495000956059	5.36007145972285	-5.35841565487534	1.22939358880497e-07	1.9600284497856e-06	7.17877651899461
CCDC9	0.110380014261789	4.70067456600983	5.35828179346332	1.2302599859011e-07	1.96008088268633e-06	7.1781069645299
GUSBP11	0.311511065469649	7.44535531920408	5.35716977680895	1.23748027553222e-07	1.97024957071197e-06	7.17254540816366
PHF20	-0.169436854194525	5.67904359051854	-5.35582587244772	1.2462610772349e-07	1.98288738107279e-06	7.1658254930061
MMP25	0.161593871231798	4.73623168730376	5.35545025040009	1.24872610471252e-07	1.9854660634496e-06	7.16394754425378
CD82	0.16706611276149	6.18560191120118	5.35530844658307	1.24965792450529e-07	1.98560511842341e-06	7.16323861696753
ARHGAP9	0.298456510017838	5.65628286784454	5.35506427398095	1.25126400998536e-07	1.98681461572017e-06	7.16201795163291
UNG	-0.204268857924366	5.25727483264862	-5.35458574998353	1.25441738991297e-07	1.99047768833963e-06	7.15962586438612
LINC00927	0.108157122279394	3.65499135255256	5.35409930848147	1.25763084580807e-07	1.99423108361582e-06	7.15719439570747
RP1-58B11.1	0.184491016306971	4.03242311360488	5.3532204099092	1.26345715218468e-07	2.00102354072345e-06	7.15280174210725
TUBA3FP	0.123702549880135	4.2509238052733	5.35319646617586	1.26361624339782e-07	2.00102354072345e-06	7.15268208263325
STXBP5	-0.275746830479644	4.81056328203026	-5.35280815981646	1.26619901225145e-07	2.00376419731528e-06	7.15074157807285
C2orf72	0.21635827797062	5.02936537498507	5.35224377840425	1.26996205395243e-07	2.00836769742739e-06	7.1479213900395
DAPK3	-0.103887235071511	2.73495289807184	-5.35199082014241	1.27165218474978e-07	2.00968903068386e-06	7.14665745611052
SLC26A8	0.12784252003827	3.15631036343492	5.35101776101824	1.2781740049338e-07	2.01766747022653e-06	7.14179596005491
AX747730	-0.15845561931657	4.17570774677282	-5.35098165525889	1.27841662299606e-07	2.01766747022653e-06	7.14161558755887
SLC30A3	0.185415514625197	4.92600527857174	5.35056674043775	1.28120791373014e-07	2.01952917267257e-06	7.13954288827207
C9orf84	-0.107420177187117	3.14431296398424	-5.35055101851946	1.28131379725612e-07	2.01952917267257e-06	7.13946435256723
RP11-38P22.2	-0.301445654220966	5.4188319558744	-5.34993138100588	1.28549368090736e-07	2.02476017416059e-06	7.13636924254131
GLULP4 /// GLULP4	0.141266572568922	5.05746734641156	5.34870623448332	1.29379710692851e-07	2.03647475010247e-06	7.13025054498443
SLC12A7	0.125128017638429	6.05285478975304	5.34794297545742	1.29899636952508e-07	2.04239399863283e-06	7.12643927070283
HIST1H2AB	-0.101182521357966	3.84932558834277	-5.34789926973195	1.29929470231107e-07	2.04239399863283e-06	7.12622104440739
KLRC4-KLRK1 /// KLRK1	0.208522594450335	4.93500510360393	5.34744167826233	1.30242218882612e-07	2.04594256462492e-06	7.12393634886701
SLCO5A1	-0.224602242673521	3.2233155151173	-5.34671645822298	1.307393791127e-07	2.05225371754127e-06	7.12031577885283
RP11-416N2.4	0.0911348425859345	4.11233268779369	5.34660125991784	1.30818520266812e-07	2.05225371754127e-06	7.11974070648145
SPSB2	-0.137821168886054	4.53218216380424	-5.34528325357796	1.31727303460783e-07	2.06513284545584e-06	7.11316198527985
LOC286009	0.215699305523964	4.54954175800337	5.34135454310081	1.34472683185545e-07	2.10676856615008e-06	7.0935608153631
LOC102724814	0.126020429861362	4.69531579725916	5.34113815956134	1.34625493513011e-07	2.10775839244471e-06	7.09248160920515
SPATA32	0.236752217889617	5.6360360182223	5.34084248921031	1.34834568620232e-07	2.10962722267024e-06	7.09100702622506
ZNF551	-0.208765328710167	4.45741170113236	-5.34058559956677	1.35016476676909e-07	2.11106879357326e-06	7.08972591216655
SLC39A14	0.202682234867464	6.41552556212731	5.34038215318818	1.35160709505858e-07	2.11191976394668e-06	7.08871136018722
ETV2	-0.151521359042957	3.60593333857879	-5.34013235327008	1.35338008974611e-07	2.11203662423904e-06	7.08746569872918
LOC101928668	0.0968077800668097	3.76021658558737	5.34011854816195	1.35347813944899e-07	2.11203662423904e-06	7.08739685920003
IFT74	-0.253252183908934	4.17717131094935	-5.33698190641265	1.37593543419685e-07	2.14565634420245e-06	7.07176007070098
LINC00938	-0.204108470417453	5.049899369435	-5.33648923615115	1.379495468362e-07	2.14978233492384e-06	7.06930476279318
LOC100506497	0.162786629643718	3.49832771394031	5.33619467217463	1.38162825273842e-07	2.15168013188058e-06	7.06783684956052
KIRREL	0.135245820425546	5.08216884376606	5.33592275430411	1.38359990696736e-07	2.1533246467402e-06	7.06648185444082
RHOH	0.265805057671011	5.10434813867741	5.33528992085216	1.38819910212332e-07	2.15905357708545e-06	7.06332862021514
C1orf204	-0.0967937877219192	3.90614024118557	-5.33489751658108	1.39105839249553e-07	2.16207066476701e-06	7.06137354742996
KCNE2	0.0763547122266211	3.77412726527283	5.33358810490022	1.40064093299724e-07	2.17552656409267e-06	7.05485061328682
PHOSPHO2	-0.203831051119772	4.15945830589291	-5.33305783237649	1.40453976098175e-07	2.17880921358687e-06	7.05220943075624
DUSP6	0.23610369881516	5.99298306890517	5.33304864517596	1.40460740253347e-07	2.17880921358687e-06	7.05216367321357
ELMO3	-0.217151217726021	5.10154636372059	-5.33248667253339	1.40875098695708e-07	2.1837961904603e-06	7.04936486129917
SLC2A3	0.358581896599676	5.30042471387672	5.3323101442985	1.41005502499881e-07	2.18437773174387e-06	7.04848574644525
LINC01094	-0.210110086210465	4.09821620181534	-5.33127200943532	1.41774758734129e-07	2.19287129092642e-06	7.04331634051922
INE1	0.0934868202670479	4.54588298534768	5.33116653276821	1.41853144157542e-07	2.19287129092642e-06	7.04279116885932
STAR	-0.105180906089894	3.8298620426759	-5.33112359725685	1.41885063896531e-07	2.19287129092642e-06	7.04257739427264
WNT10B	0.170845217110336	4.70486430226426	5.33106750176171	1.41926777716874e-07	2.19287129092642e-06	7.04229809887049
SETMAR	-0.167694075782616	4.08142859231109	-5.3297305614005	1.42924482475641e-07	2.20683659218462e-06	7.03564235357764
FRS2	-0.227958893758997	4.75540669216681	-5.32925815677306	1.43278642710536e-07	2.21014095903142e-06	7.03329092189172
FCHSD1	-0.215001499960676	4.98890002610274	-5.32919446540258	1.43326456987707e-07	2.21014095903142e-06	7.03297390738975
KAL1	-0.297675149821564	4.41626117419078	-5.32793569245997	1.44274622167171e-07	2.22330407266265e-06	7.02670924943063
ZNF713	-0.0711639047106841	2.65549809978919	-5.32775989846957	1.44407521345885e-07	2.22389474261286e-06	7.02583446449874
VCPKMT	-0.226072564678195	5.36243909208574	-5.32735752702396	1.44712158707059e-07	2.22712769905444e-06	7.02383228420559
HECW1	0.177062046911524	4.53595828048913	5.3271574402534	1.44863877287627e-07	2.22800453779977e-06	7.02283671313191
FBXO45	-0.200085928558724	6.11744080435592	-5.32598575257109	1.45755427154053e-07	2.23903056645087e-06	7.01700742724662
IFT88	-0.139167397556929	4.81109013610498	-5.32596507192314	1.45771210972796e-07	2.23903056645087e-06	7.01690454893838
BOC	-0.259632057447338	5.77914865763286	-5.32437324232852	1.46991108957314e-07	2.25629433305495e-06	7.00898688655989
GNL3	-0.125285940635468	4.13750580888289	-5.3241527814677	1.47160837603032e-07	2.25742612985838e-06	7.00789049601947
WDR59	-0.106361589902424	5.72674563215765	-5.32285831633606	1.48161262570104e-07	2.27129090651797e-06	7.00145371944253
ABCB8	-0.17590730573598	4.12417364238185	-5.32234248095271	1.48561759997348e-07	2.27594680657826e-06	6.99888910176244
MC2R	0.145685283796299	4.52197571409706	5.32220470654528	1.48668906324452e-07	2.27610546948295e-06	6.99820415626623
ZNF766	-0.167776594074716	4.9951018760076	-5.32148466335418	1.49230099940555e-07	2.28321081991027e-06	6.99462472146558
MYO1G	0.25576898410894	5.17837650512718	5.32098513471123	1.49620633313925e-07	2.28723694281886e-06	6.99214175166396
C16orf93	0.135145652337154	4.30525874543616	5.32088897561836	1.49695924523626e-07	2.28723694281886e-06	6.99166380494698
D21S2088E	0.1363036680101	3.87808875974981	5.32077522718077	1.4978503537766e-07	2.28723694281886e-06	6.99109844265119
SLC39A1	0.105010319258269	5.34251287934497	5.31797072278123	1.51998432407105e-07	2.31952961485106e-06	6.97716269952453
RHNO1	-0.131173440346631	5.23971453331422	-5.3172879309	1.52542093782577e-07	2.32614766117037e-06	6.97377087031962
ALOX12P2	0.137479928536182	4.30770582233434	5.31717781593989	1.52629947320372e-07	2.32614766117037e-06	6.97322390126604
UBL4B	0.1815943903963	4.72533592387935	5.31529677079857	1.54138309968177e-07	2.34639753527659e-06	6.96388184852083
ADAMTS10	0.173167180873666	5.09220845965025	5.31525369771681	1.54173017904109e-07	2.34639753527659e-06	6.96366796458641
CLEC16A	-0.141544040557522	4.88479068386428	-5.31514830171082	1.54257977102297e-07	2.34639753527659e-06	6.96314461618404
SH2D2A	0.174590440338235	4.67599411063018	5.31428917218219	1.54952212470414e-07	2.35543389040353e-06	6.95887892060665
RP11-65D24.2	0.104154019278771	3.26697718666467	5.31389549255693	1.5527134378258e-07	2.3587602844904e-06	6.95692445520262
SCAMP5	0.139239494253275	4.77397556411564	5.31347593078566	1.55612157644668e-07	2.36241155530794e-06	6.95484163880143
PPM1N	0.0951771481059837	3.90832131453584	5.31240265932144	1.56487290204221e-07	2.3741645912532e-06	6.94951430831951
FBXO28	-0.152925238934022	5.98684584611076	-5.31218154547878	1.56668175667909e-07	2.37537641457547e-06	6.94841689993614
TMEM95	0.150117412201566	4.23597185024921	5.31193487835553	1.56870204607049e-07	2.37690704351763e-06	6.94719271687855
RPRD2	0.156760671816815	6.0678818205516	5.31163828525822	1.57113459140882e-07	2.37905995180746e-06	6.94572082433358
KRTAP10-11	0.174817150304021	4.82610488951733	5.31148067001745	1.57242878035526e-07	2.37948746453246e-06	6.94493866266463
MGC45922	0.142952578160943	4.72419031734449	5.31103833219132	1.57606636839729e-07	2.38345830991837e-06	6.94274368413739
MBOAT7	0.158413223715954	5.78642372164239	5.31046370940535	1.58080399472813e-07	2.3890865514156e-06	6.93989252447589
TMEM136	0.128407049994734	4.39381644798617	5.30950505633	1.58873860914112e-07	2.39953610356856e-06	6.93513650511569
ASPA	0.0917943718746462	3.74842587208459	5.30920686604186	1.59121454538379e-07	2.40173307119674e-06	6.93365729701529
AC099684.1 /// BC040634	-0.105549292603711	3.32822814643027	-5.30899764135788	1.59295401463167e-07	2.40281633149958e-06	6.93261945802405
TIMM23	0.0814074145146124	3.03670317580553	5.30740687001567	1.60623993278211e-07	2.42130373457077e-06	6.92472979586193
SYDE1	0.132804798485221	5.71648336729934	5.30725618701646	1.60750397378894e-07	2.4216568512249e-06	6.92398257216175
LOC729291	0.10439516706099	3.17285568243099	5.3065185403763	1.61370583234928e-07	2.42944342852277e-06	6.92032492369792
METTL5	-0.106003687810091	6.37179617983946	-5.30598037743792	1.61824513617632e-07	2.43471865785812e-06	6.91765671199112
ASIC2	0.0751333898981097	3.46454613932694	5.30546102867259	1.62263748306247e-07	2.43976617977603e-06	6.91508201241967
LOC646482	0.203882214260039	4.18344778939911	5.30530191503347	1.62398548437651e-07	2.44023275722671e-06	6.91429324345304
CYR61	0.36737189131696	6.49262251349261	5.30468237915798	1.62924450710353e-07	2.44657176430694e-06	6.91122224134374
LOC283788	0.172774581642287	5.14269926579144	5.30368733323903	1.63772567730705e-07	2.45724324205819e-06	6.9062905356699
GUSBP1 /// GUSBP4 /// LOC100996497	-0.134527812073222	4.42672069398183	-5.30360365970657	1.63844080776801e-07	2.45724324205819e-06	6.90587586598435
WFDC2	0.104874460903927	4.16671029644466	5.30329705166402	1.64106387514485e-07	2.45890040268363e-06	6.90435642684562
GBGT1	0.167489734089836	4.63509996717666	5.30323011972677	1.64163702679592e-07	2.45890040268363e-06	6.90402474678597
ST3GAL4-AS1	0.13090449178415	3.45742413194952	5.30232982193102	1.64936534553481e-07	2.46890359424548e-06	6.89956370366502
C10orf67	0.142092606037668	4.75980781985319	5.30202181315729	1.65201743754661e-07	2.47130038558182e-06	6.89803765396704
TFDP1	-0.157438951575475	6.28905775289939	-5.30099952479815	1.66084945940445e-07	2.48293298711729e-06	6.89297323244748
ATP6V1H	-0.129695651485569	5.94988966006136	-5.30040241045834	1.66602936625835e-07	2.4890944458025e-06	6.89001553274137
ABCA12	-0.393347574179976	4.95663607645956	-5.30021927080114	1.66762122050703e-07	2.4897517951126e-06	6.88910844325737
ZP4	0.12507333724492	3.4476989014716	5.30010825998336	1.66858684686914e-07	2.4897517951126e-06	6.88855862119401
NSA2	-0.129296379950043	6.99639078068883	-5.29974078301938	1.67178720994414e-07	2.49294534109362e-06	6.88673862997831
IGHV5-78	0.0629507117093637	2.5988517949592	5.29946493985605	1.67419344199264e-07	2.49449782321239e-06	6.885372545325
CCT2	-0.108744752844654	7.38340177090563	-5.29937830714316	1.67494984812569e-07	2.49449782321239e-06	6.88494351904028
C12orf42	0.0843908894370389	3.18135669286743	5.2987696961429	1.6802730899263e-07	2.50084189763967e-06	6.88192970760344
PRKAA2	-0.0573535972911449	3.95524442298402	-5.2974826112315	1.69158470650682e-07	2.51561712095064e-06	6.87555715582245
GNPDA2	-0.204181072021485	4.92673514413734	-5.29739699018729	1.69233980495999e-07	2.51561712095064e-06	6.87513328265909
SULT1B1	0.17786704715154	4.87243625769927	5.29725644983079	1.69357994941314e-07	2.51587025207829e-06	6.87443754087633
BC042372 /// RP11-45P15.4	-0.111172311129641	2.82475091011551	-5.29601848806039	1.70454199507256e-07	2.52935556748231e-06	6.8683097593799
SULT1C2	0.100823604104688	4.37699278187912	5.29598844406035	1.70480888520984e-07	2.52935556748231e-06	6.86816106078145
TTC39B	-0.264337491972559	4.3425908103195	-5.29543108062112	1.70976747016512e-07	2.5351129778312e-06	6.8654026060439
ZNF585A	-0.1580843333555	4.62387228297287	-5.29497551771398	1.71383076812604e-07	2.53953650556092e-06	6.86314816825901
SSX1	0.120185258634904	3.39770797592906	5.29427050107133	1.72013747629075e-07	2.54727663050713e-06	6.85965960732892
KIAA1598	-0.240309551384839	5.70670674383908	-5.29265334791558	1.73468878441489e-07	2.56720839863439e-06	6.8516591994201
LOC100505515	0.17290579067315	4.34524054807077	5.29179975779013	1.74241751869575e-07	2.57702455155027e-06	6.84743719318507
ORC2	-0.163283149976987	5.18242609662361	-5.29144650432193	1.74562576829011e-07	2.580146798687e-06	6.84569011949212
MMP12	0.507678641196355	6.85843497466277	5.29089211394829	1.75067229272228e-07	2.58598050475233e-06	6.84294850207891
IGSF5	0.0890227652323919	3.04783273879821	5.28935927699955	1.76469917556277e-07	2.60506376726516e-06	6.83536953882124
SENP3 /// SENP3-EIF4A1	-0.193829016676542	4.82163856776115	-5.28863388120898	1.77137513963098e-07	2.61267607071829e-06	6.83178358090234
C14orf142	-0.177305698061969	4.59525979840421	-5.28855767763833	1.77207787582738e-07	2.61267607071829e-06	6.8314068981205
DIS3L2	-0.245727439986601	4.80902297780093	-5.28666426120489	1.7896256687339e-07	2.63689456302923e-06	6.8220491020557
CHN1	0.203980260688045	6.02161358614455	5.28618946497674	1.79405232778645e-07	2.64176171197408e-06	6.81970300008226
LOC101930301 /// LOC101930303 /// TRIM16L	-0.129784660853768	3.19602794596272	-5.28600292012651	1.79579444061425e-07	2.642672219367e-06	6.81878128145755
RNASET2	0.211255757785701	6.89856829822929	5.28564969104477	1.79909768438359e-07	2.64527590091495e-06	6.8170360560291
MTFMT	-0.149201955552695	4.11533790386514	-5.28557322821982	1.79981350632077e-07	2.64527590091495e-06	6.81665828427569
LOC100129449	0.121968800947531	3.39344747350833	5.2845002897692	1.80988719625864e-07	2.65842019407984e-06	6.81135785166795
HTATSF1	-0.132149931706371	5.85860118984083	-5.28400682325402	1.8145386217865e-07	2.66283717632382e-06	6.80892039959687
PLAA	-0.136263195783905	5.50480345738867	-5.28394109643159	1.81515903795165e-07	2.66283717632382e-06	6.80859576090087
CCT6B	-0.132420639932681	3.81958950889545	-5.28367798236374	1.81764471418113e-07	2.66438173888019e-06	6.80729622130749
BICD2	-0.166277948122145	6.93743720417527	-5.28358986317503	1.8184779260515e-07	2.66438173888019e-06	6.80686100726098
CENPH	-0.171912047703947	4.34234599967366	-5.28320383664963	1.82213236910393e-07	2.66807377284234e-06	6.80495452852046
C9orf163	0.144411567377533	4.83537222070274	5.281226022455	1.84096792773275e-07	2.69397646475192e-06	6.79518862171767
SAMD15	0.216566741494685	4.68169981947933	5.28099478895309	1.84318234497254e-07	2.69553955375462e-06	6.79404706936248
RAB40C	-0.175519431359618	5.38842217657863	-5.28025891238716	1.85024669267175e-07	2.70374352440738e-06	6.79041449811215
FHAD1	0.205491048735961	5.09348575741118	5.28012856024215	1.85150079440179e-07	2.70374352440738e-06	6.78977107718292
PLCXD2	0.155802799681607	4.00851559642061	5.28005162398356	1.85224137515746e-07	2.70374352440738e-06	6.78939132492378
IL1A	0.343802411075106	6.54443608659756	5.27976558383648	1.85499728803164e-07	2.70444576367142e-06	6.78797949359137
AP1S3	-0.311630695446685	3.79388950424702	-5.27976296428563	1.85502254499149e-07	2.70444576367142e-06	6.78796656438297
DLL4	0.14320460122964	5.03431593832575	5.27953194309782	1.85725129658996e-07	2.70524704874516e-06	6.78682634547784
CLCA1	0.0934095602842016	3.81451528000249	5.2794675555603	1.85787293065293e-07	2.70524704874516e-06	6.78650856495959
PLGLB1 /// PLGLB2	-0.263759447319872	3.85589018130624	-5.27914309532353	1.86100852498647e-07	2.70813592039491e-06	6.78490726574465
GCSAML	-0.0729753575447245	2.71707647576486	-5.27867447273968	1.86554636476611e-07	2.71306050178353e-06	6.78259464314898
OR2B3	0.110366814457166	3.30005646268242	5.27837983428282	1.86840494339764e-07	2.71553835901971e-06	6.781140716063
CEP131	-0.151836060372671	4.12095378258065	-5.2776064038079	1.87592897033221e-07	2.72478972614776e-06	6.77732448383822
SH2D3C	0.158409750638821	5.05086278916193	5.27682363073	1.88357378112911e-07	2.73420500228594e-06	6.77346266791759
PKIG	0.190544221413086	5.90795044001753	5.27398668169233	1.91153416782575e-07	2.772517205088e-06	6.75947089724407
MTND1P33 /// MTND1P33	0.0890385885133547	2.76705539391562	5.27390705166955	1.91232476044086e-07	2.772517205088e-06	6.75907826176757
PACRGL	-0.178886091178418	4.83701211703751	-5.27364619391827	1.91491686066561e-07	2.77456468856515e-06	6.75779207575869
GAR1	-0.100602950006863	5.911706123943	-5.27320978541863	1.91926099526987e-07	2.77914664807674e-06	6.75564044718856
HSFY1 /// HSFY2	0.0786739718306942	2.955713319802	5.27213136271679	1.93003692576022e-07	2.79303066745707e-06	6.7503241802912
SMIM19	-0.115475654791686	6.24865145130369	-5.2719119965104	1.93223606594369e-07	2.79340610706372e-06	6.74924289773236
WISP3	0.106486098996184	3.28423330814696	5.27156529310073	1.935716711132e-07	2.79340610706372e-06	6.74753403757556
SCAMPER	0.0991910410745577	3.20769105001213	5.27153732862438	1.93599771841828e-07	2.79340610706372e-06	6.747396208399
PARD3-AS1	-0.0841673238318755	2.69176823039088	-5.27152319138348	1.93613979468628e-07	2.79340610706372e-06	6.74732653009639
GABRR2	0.114963907111503	4.40156313341157	5.27151364544679	1.93623573503736e-07	2.79340610706372e-06	6.74727948107743
PRRG2	-0.155166788572325	4.62069926635949	-5.27074366374527	1.94398954152244e-07	2.80287296495658e-06	6.74348472889747
FGA	0.125806036362768	4.01869998957265	5.27037690022868	1.94769346606527e-07	2.80614374199971e-06	6.74167735985928
OR4A1P /// OR4A1P	0.129191779615263	3.22604544791178	5.27028282403461	1.948644637985e-07	2.80614374199971e-06	6.74121378134709
CD83	0.200277790670816	5.25161607153881	5.26897270341913	1.96193769519888e-07	2.8235573341675e-06	6.73475868736682
FAM87A /// FAM87B	0.198334791152939	3.71547002002181	5.26864314565181	1.96529534140632e-07	2.82665964822697e-06	6.73313515183931
PRF1	0.164026173404872	5.02391475033241	5.26841232927487	1.96765029219765e-07	2.82792077002463e-06	6.73199811116826
FYN	0.175277712071124	6.12943393408237	5.26832154691044	1.96857726676744e-07	2.82792077002463e-06	6.73155091415503
DOCK4-AS1	0.0846643406355703	2.96189506692396	5.26814991005992	1.97033099942047e-07	2.82871207462588e-06	6.7307054442185
GAFA2	0.144757768274338	4.89381449910954	5.26796030409732	1.97227009511774e-07	2.82976836832147e-06	6.72977148874633
UBE2D4	0.203560922681049	5.57813523053684	5.26763070870728	1.97564526195495e-07	2.83288255976419e-06	6.72814804975031
C5AR1	0.26902878161627	4.84869293348167	5.26691572167668	1.98298622086183e-07	2.84167604934716e-06	6.72462665992806
SHPRH	-0.268517184783648	4.97070026800383	-5.26591177989011	1.99333858767203e-07	2.8547716338426e-06	6.71968286506656
NELFB	-0.176069271991043	5.36187694262663	-5.26401443850697	2.0130466519255e-07	2.88124193954231e-06	6.71034195289256
FANCM	-0.176053954103992	4.21600436758454	-5.26316702953833	2.02190973757253e-07	2.89111503216591e-06	6.70617100691742
POF1B	-0.381144347782223	5.59390154328849	-5.26311991993093	2.02240356689612e-07	2.89111503216591e-06	6.70593915128716
HRSP12	-0.204353316538294	5.02549668523552	-5.26169828161976	2.0373610826362e-07	2.91015450483188e-06	6.69894326860018
ADAM29 /// LOC101928551	0.0987305984571619	2.99971999650793	5.26161911422374	2.03819717190768e-07	2.91015450483188e-06	6.69855373601405
GANC	-0.163036227012935	4.56051253761469	-5.2601455067337	2.05382081647233e-07	2.92916221157685e-06	6.69130401424719
MYOG	0.139387485804002	4.24575788201524	5.26012858601062	2.05400088743418e-07	2.92916221157685e-06	6.69122077985065
HECW2	-0.202444837588533	4.76574414571218	-5.25978165998383	2.05769626135322e-07	2.93265365345347e-06	6.68951427618676
PHF14	-0.188176976588442	5.56206354229946	-5.25858512515416	2.07049096011119e-07	2.9491014789809e-06	6.68362938959297
EPB42	0.107952437137797	3.59097931118455	5.25725651331655	2.08478830333707e-07	2.9676683862757e-06	6.67709632983178
SPC25	-0.175438596520577	3.39705480935117	-5.25658244464976	2.0920785671429e-07	2.97552619610377e-06	6.67378236501668
FOLR2	0.186574338754396	5.5140893401405	5.2565122596961	2.0928390578141e-07	2.97552619610377e-06	6.67343733253391
SOX10	0.169166992124587	4.7429771643212	5.25609247196241	2.09739327311121e-07	2.98019940848841e-06	6.67137372352579
MARCKSL1	0.217439397363599	5.84225735945331	5.25525260015221	2.10653376247732e-07	2.99137970763385e-06	6.66724549589221
C11orf52 /// HSPB2 /// HSPB2-C11orf52	-0.18900010829512	3.78855443612949	-5.25349559316047	2.12578061880752e-07	3.0168893803185e-06	6.65861119605372
FKTN	-0.171670169310657	4.83938770338364	-5.25322260713783	2.12878625399744e-07	3.01933278341398e-06	6.65726991989134
PLB1	0.0874083830105835	4.53563397098552	5.25253439258749	2.13638193277501e-07	3.02592422017416e-06	6.6538887598459
RP5-944M2.2	0.0908832858543996	2.96720659620982	5.25247954295143	2.1369884252136e-07	3.02592422017416e-06	6.6536193038452
GP1BA	0.125180319953723	4.35619500913033	5.25245193020105	2.13729381259962e-07	3.02592422017416e-06	6.65348365356527
WDR55	0.113775636166482	5.06814700138444	5.25061757023849	2.15767618301894e-07	3.05241974184924e-06	6.6444736285726
UACA	0.156483294693579	6.3823643415081	5.25051745734523	2.15879398397866e-07	3.05241974184924e-06	6.64398197508233
SYNC	-0.161869805759677	3.37524417699803	-5.25041823584394	2.15990238579568e-07	3.05241974184924e-06	6.64349470757192
ZNRD1-AS1	-0.136536454525191	3.49518039587917	-5.24939592179218	2.17135479636956e-07	3.0667615250106e-06	6.63847470367217
IGSF6	0.183447763700815	3.94215453689788	5.24786215048881	2.18864720085215e-07	3.08932938626886e-06	6.63094488124375
GJA4	0.15019790642247	5.29257787707562	5.24766548727447	2.19087409548795e-07	3.09061759025163e-06	6.6299795362999
SLA	0.2427600586449	5.69743296517861	5.24358450841303	2.23758316124233e-07	3.15461664387138e-06	6.60995494515504
C17orf58	-0.143753321089322	5.13720737110238	-5.24260136817707	2.24897914231546e-07	3.16878331400182e-06	6.60513296770887
RAB40AL	-0.108038523656178	3.51575883582828	-5.24090875919987	2.26873073526444e-07	3.19469892038793e-06	6.59683319662838
PPP2R5C	-0.132771652487626	6.42531441761068	-5.24055305857746	2.27290283681262e-07	3.19865847459519e-06	6.59508931359592
PLIN5	0.180341153167712	5.73124022198437	5.23993219931426	2.28020286674357e-07	3.20701259655154e-06	6.59204570154292
ACTR3BP2	0.129025267466827	3.59267280708407	5.23802548605745	2.30276417571194e-07	3.23680826993676e-06	6.58270054081621
ZNF789	-0.199433882812304	4.28209719342131	-5.23789938276404	2.30426390134583e-07	3.23698147574962e-06	6.5820825932825
HCK	0.229125354403764	5.13589355259959	5.23760376458881	2.30778334954317e-07	3.23999004464819e-06	6.58063401992806
CCDC101	0.11658750995707	5.53212974949499	5.2369610389741	2.31545322415465e-07	3.24881849756687e-06	6.57748482328292
LOC219688	0.137192242438914	4.46790425026826	5.2366866229722	2.31873544578168e-07	3.25148376523566e-06	6.57614035919185
RP4-710M16.1	0.198290350129519	5.11517279834429	5.23565118473585	2.33116070311087e-07	3.26695918321545e-06	6.57106794345963
LRP4	-0.210343266828304	4.66382410450336	-5.23532700958791	2.3350640453954e-07	3.26914757303102e-06	6.56948005733424
DNASE1L3	0.220496341831281	7.40881609564205	5.23529061984774	2.33550260362821e-07	3.26914757303102e-06	6.56930181737965
CCZ1	0.10727705168732	3.81420065739392	5.23501967653401	2.33877044091231e-07	3.27177428248031e-06	6.56797474987466
XXyac-YX155B6.7	-0.0993269312977567	3.20837163012705	-5.23326920263317	2.35998984376546e-07	3.29949590760931e-06	6.55940250908385
ZNF286A	-0.14395765214363	4.4305159496596	-5.23285698827326	2.3650138078044e-07	3.30455524089889e-06	6.55738423258279
FLJ38773	-0.0872611407638589	3.25388338634268	-5.23204618592078	2.37492590963038e-07	3.31643454221306e-06	6.55341481642937
LINC00982	0.150859285446525	5.11210956971688	5.23170489522191	2.3791102308621e-07	3.32030600527912e-06	6.551744138144
ZNFX1	0.117042821481641	5.96080207377338	5.23090364717552	2.38896184367338e-07	3.3320775039041e-06	6.54782227482215
CD8A	0.223415873136592	5.0237991106378	5.22996240305467	2.40058523748875e-07	3.34630482778811e-06	6.54321586787435
FLJ33534	0.141249894800914	3.68716800590705	5.22907890853131	2.41154531494596e-07	3.35959121008703e-06	6.53889276729146
ZNF605	-0.189091758828255	4.0608559019231	-5.22799627368479	2.425041905378e-07	3.37639345452156e-06	6.53359613767435
FBXL4	-0.169859454410523	4.03962279535156	-5.2272272309681	2.43467353925649e-07	3.38779780764235e-06	6.52983431364142
LOC158960	0.201640052609424	5.28077558607175	5.22624172619855	2.44707036437066e-07	3.40303410340275e-06	6.52501438298392
OSBPL6	-0.26694466695993	4.7585613271261	-5.22569072421901	2.45402813450864e-07	3.4106930030204e-06	6.52231988755658
LOC100130476	-0.434904397663608	4.71387465473644	-5.2228631851841	2.4900354040851e-07	3.45869300428029e-06	6.5084967751192
DGCR7	0.133931804077466	4.16330954444143	5.22259926699434	2.49342226002024e-07	3.46135288468925e-06	6.50720689232186
ARHGEF1	0.152429096789403	5.53596195819289	5.22237164327783	2.49634693326987e-07	3.46336840606338e-06	6.50609444375544
PKHD1	0.107540282895227	3.29217327445374	5.22168579508534	2.50517930743502e-07	3.47357291236096e-06	6.5027428138804
VIPR2	0.124742090565074	4.82633598738568	5.22119606727226	2.51150455240981e-07	3.48029116408186e-06	6.50034983657974
ELF5	-0.355381476606674	5.00598156162264	-5.22078369544889	2.51684267415272e-07	3.48563441256627e-06	6.4983350045966
NRCAM	0.251942165069652	5.62770801432163	5.2202245473042	2.52409836009268e-07	3.49362548769508e-06	6.49560325952674
UBBP1 /// UBBP1 /// UBBP4 /// UBBP4	0.30013198275929	6.2432944933669	5.21921112387712	2.53730053700852e-07	3.50819315123939e-06	6.49065280574423
RP11-97C16.1	-0.244522369979845	4.78551651805677	-5.21908770402821	2.53891292649723e-07	3.50819315123939e-06	6.49004997378084
RP11-1017G21.4	0.0543634785065691	2.52139586836157	5.21907348110617	2.5390988022663e-07	3.50819315123939e-06	6.48998050416347
NDUFB6	-0.0833417623061124	7.03507746257307	-5.21885782277164	2.54191880204484e-07	3.51002716082716e-06	6.48892717607138
OR4F16 /// OR4F21 /// OR4F29 /// OR4F3	0.169309290609471	3.95593633657397	5.2181095313679	2.55172718190104e-07	3.52150331042165e-06	6.48527264321514
KIAA1804	-0.177626957575314	4.42286915149296	-5.21778244610186	2.55602602200401e-07	3.52536703421973e-06	6.48367536124554
MYBPC3	0.132699050337223	5.18213955739024	5.21748213781269	2.5599791116466e-07	3.52874963596022e-06	6.4822089212625
LOC101927907	0.111447398338611	2.90078200940875	5.21610614684968	2.57816773438112e-07	3.55173945176957e-06	6.47549077587208
OTUD5	0.149880548339247	6.20851081834825	5.21576219944662	2.58273374122903e-07	3.55594652568747e-06	6.47381173588741
LANCL2	-0.109512364463355	5.11538308014923	-5.2155954635083	2.58495002942848e-07	3.55691544131306e-06	6.47299782103242
RP11-384P7.7	0.103081613128418	3.36140338795442	5.21483146923049	2.5951287759484e-07	3.56883323363758e-06	6.46926871456968
PSMD6	-0.125329924898948	7.04168851136094	-5.21462980262766	2.59782206261792e-07	3.57044907215213e-06	6.46828444908051
SPATA31D1 /// SPATA31D3 /// SPATA31D4	0.217463641821308	4.89605109417665	5.21449314161266	2.59964872888913e-07	3.57087263484561e-06	6.46761747314775
MGME1	-0.176903421337642	5.60872556660143	-5.21404418231833	2.60565846039636e-07	3.57703819933922e-06	6.4654264326256
NXPE3	0.145500777968717	4.40855747364821	5.21377384301967	2.60928368767793e-07	3.57992504080713e-06	6.46410718747661
STK24-AS1	-0.0629062809197827	2.7386347705499	-5.21286068105794	2.62156526634397e-07	3.59467806433498e-06	6.45965145088589
APELA	-0.130457446301183	3.01671758789648	-5.2120872302835	2.63201157509721e-07	3.60689884615303e-06	6.45587798205593
LOC283194	0.199699127929335	4.63187900295336	5.21173136364822	2.63683147854782e-07	3.61139947871465e-06	6.45414196989542
ZNF140	-0.163862799138835	5.07922858844297	-5.21124808490941	2.64339075693418e-07	3.61827572992224e-06	6.45178457942048
ITFG2 /// LOC100507424	0.136388131987761	5.30117172218574	5.2109331985017	2.64767303755206e-07	3.62202903729345e-06	6.45024869817686
TRRAP	-0.17709016714549	5.68068842346287	-5.21077258357564	2.64985989821747e-07	3.62291310270244e-06	6.44946531961267
SNX25	-0.16121133005938	4.3350328637497	-5.21047727186301	2.65388529562761e-07	3.62630834468209e-06	6.44802503191647
NUP153 /// RP11-500C11.3	-0.0963124914370801	4.02764418514703	-5.20883912274698	2.67632269321604e-07	3.65484346420838e-06	6.44003682977971
ATXN3	-0.219360370271738	4.78802606571268	-5.20832652114644	2.68338135302187e-07	3.6623561171017e-06	6.4375376678906
SERTAD4-AS1	-0.120405482165939	3.96630911574225	-5.20811490095747	2.68630067405621e-07	3.66421384287156e-06	6.43650598984598
LINC00460	0.127698243766976	3.83414021670596	5.20720007869715	2.69895616234429e-07	3.67687129660952e-06	6.43204654000533
ZNF843	0.209404485547005	5.27226748523963	5.20719625264335	2.69900921234228e-07	3.67687129660952e-06	6.43202789077371
OXER1	0.181153624734871	5.53439090741501	5.20710528887928	2.7002707642646e-07	3.67687129660952e-06	6.43158451218753
SIRT3	0.172611366491257	5.80975410163421	5.20649417178439	2.7087609998905e-07	3.68432158667242e-06	6.42860596688798
CHCHD1	-0.101621780901635	6.21630972826112	-5.20648593073597	2.70887566905792e-07	3.68432158667242e-06	6.42856580271284
HERC2	-0.135888688803896	5.61527998229052	-5.20597301879615	2.71602178483764e-07	3.69190568163248e-06	6.42606615094699
C5orf49	-0.0627643897633435	2.91067489947209	-5.20543834059074	2.72349059165493e-07	3.69827673935748e-06	6.42346065974241
CXCL14	-0.277391808371135	7.72276234617618	-5.20541235360982	2.72385410468071e-07	3.69827673935748e-06	6.42333403115072
CDH18	0.08891745417321	3.53608484378954	5.2041702975847	2.74128322234928e-07	3.71979320581452e-06	6.4172824449092
DFNB59	-0.13626161279705	4.04257703837032	-5.20379030276709	2.74663703007133e-07	3.72490867353848e-06	6.41543128293046
LOC100505902	0.108757858115194	3.21116175897	5.20353384555096	2.7502560181824e-07	3.72766688896699e-06	6.4141820091691
LOC101928869	0.138510913438331	4.41614390435936	5.20271138411305	2.76189333481841e-07	3.74128362105931e-06	6.4101759490682
PMS2P5	-0.224581640172872	4.4999942230119	-5.19987728421587	2.80236047124763e-07	3.79391530465511e-06	6.39637595730403
PCOLCE-AS1	0.221748681697869	5.03604113496328	5.19950160748869	2.80776753833109e-07	3.79904841377411e-06	6.39454719791956
EIF3J	-0.109636519754042	6.4007510508117	-5.19875552616733	2.81853576108015e-07	3.8090842451178e-06	6.3909156982737
ART5	0.132659785731464	4.64260443313964	5.19869526459691	2.81940726215515e-07	3.8090842451178e-06	6.39062239981808
PIAS3	-0.117292922134682	5.63361338933269	-5.19865124168217	2.82004408519735e-07	3.8090842451178e-06	6.39040813829948
ZNF252P	0.135357931190382	5.69838237367365	5.19790045094623	2.83092627945917e-07	3.82158796715051e-06	6.38675425884623
RASSF2	0.218368114895224	5.64717945317305	5.19773696868538	2.83330122748485e-07	3.8225996365768e-06	6.38595870176332
PECAM1	0.298792874200163	7.00069906195554	5.19737342106839	2.83858949287758e-07	3.82733469309467e-06	6.38418964377945
ENAM	0.164605650845915	3.64052989614767	5.19718486908679	2.84133598545494e-07	3.82733469309467e-06	6.38327217568424
TSPAN7	0.152515090287101	5.79827903685264	5.19716033977443	2.84169347429125e-07	3.82733469309467e-06	6.38315282162925
VNN1	0.360670258345093	5.113933399265	5.19700687911852	2.84393099013944e-07	3.82815576211329e-06	6.38240612856462
MS4A1	0.4902901250185	5.53031625915904	5.19628354601492	2.85450045848999e-07	3.84018494175347e-06	6.37888687775422
CCDC88B	0.142002898791315	5.48974539780759	5.19570611329616	2.86296529732374e-07	3.84937060788251e-06	6.37607779830563
UCN3	0.131282133820918	4.03236391087488	5.19533674543242	2.86839276369323e-07	3.854464241772e-06	6.37428105558821
KDM1B	-0.274461692952219	4.72250526020861	-5.19502797772645	2.87293741933206e-07	3.85836643934967e-06	6.37277918338889
LRRC71	0.136013219266061	3.87817029830942	5.19384407768533	2.89042757970808e-07	3.87909181443371e-06	6.36702134310677
COL9A2	0.185054269074028	4.30998420699574	5.1937603353747	2.89166863016767e-07	3.87909181443371e-06	6.36661411147581
AKT3	0.150367569057227	5.13697167514761	5.19256793402251	2.90939594355353e-07	3.90064737791362e-06	6.36081621201987
LINC00642	0.169609708497641	4.7986000325223	5.19108442579083	2.93159805102009e-07	3.9254325539661e-06	6.35360452639026
TEX37	0.138459372445506	4.18829143961922	5.19104892691462	2.93213132993779e-07	3.9254325539661e-06	6.35343198080152
LINC01333	0.0936340827307828	2.88890050330013	5.19099841044289	2.93289037137202e-07	3.9254325539661e-06	6.35318644263679
ESPNL	0.167139320739426	4.93085108814507	5.18855588410517	2.96981870407007e-07	3.97259707877769e-06	6.34131698869191
CD84	0.197024739481178	5.35462458901428	5.18810826928042	2.97663478668733e-07	3.97945103148034e-06	6.33914235381496
CRKL	-0.100336296318008	6.1652994309505	-5.18731036592175	2.98882249159147e-07	3.99303036607079e-06	6.33526634338106
ANXA8 /// ANXA8L1 /// LOC100996760 /// LOC102725207	0.143034334023582	4.35823395486503	5.18722115490439	2.99018815897715e-07	3.99303036607079e-06	6.33483301265577
LOC100128108	-0.114282646821561	3.48946002165154	-5.185715524959	3.0133281133345e-07	4.02164721414155e-06	6.32752063309465
HLA-DRB6	0.169713664074571	5.29399581892242	5.18525148850053	3.02049475160132e-07	4.02783248940145e-06	6.32526733919587
LOC100505938	-0.0909675287221791	3.07559576689336	-5.18519371232679	3.02138820858316e-07	4.02783248940145e-06	6.32498679924952
LOC645513	-0.121933495087013	3.49887020692211	-5.18498008228896	3.02469402921148e-07	4.02995494566217e-06	6.32394951460593
LOC102725436 /// PMS2P4	-0.0929892858985385	3.5348020744642	-5.18373570135991	3.0440199373926e-07	4.05340729602063e-06	6.31790816967565
DBI	-0.138345131959964	8.22569318906574	-5.18326839635718	3.05130826860035e-07	4.06081297365059e-06	6.31563979009001
CYP26A1	0.155257584623693	4.28242869919902	5.18311109429584	3.05376543163372e-07	4.06178438293544e-06	6.31487626028191
TMEM92	0.158706610062406	4.87694824442364	5.18299998739943	3.05550214969955e-07	4.06179697865092e-06	6.3143369702329
ANKRD18A	-0.104092558712822	3.09995678777461	-5.18109441541396	3.08543751211037e-07	4.09927392851907e-06	6.30508934632509
ZBTB40	0.0947491861891052	5.5004983372709	5.17996714424851	3.10327970381878e-07	4.12065079136095e-06	6.29962021965072
TMEM86B	-0.155749130907674	4.29567272122067	-5.17981492841627	3.10569658250828e-07	4.12153277845737e-06	6.29888180417184
BIRC3	0.238858280796529	5.21332906893129	5.17890027825756	3.12025779058651e-07	4.13737773716423e-06	6.29444515146613
KCNB1	0.0865996609112233	3.99178160538832	5.17884405582218	3.12115500328684e-07	4.13737773716423e-06	6.29417245897911
C17orf47	0.125713633044758	3.55050628852774	5.17815786712605	3.13212553243175e-07	4.14958107158676e-06	6.2908444931568
MRVI1-AS1	0.218497911035343	4.97258751452962	5.17682641572788	3.15351886770608e-07	4.17458823030875e-06	6.2843881900882
LOC101928132	0.152473304832022	3.48242521849091	5.17676237007881	3.15455149058456e-07	4.17458823030875e-06	6.28407766609855
FAM24A	-0.0613136635373514	3.08778197868503	-5.1762786426014	3.16236132072568e-07	4.18256967481357e-06	6.28173243604117
MGAT4B	-0.111948391212859	6.05003125725594	-5.17607182328212	3.16570614922259e-07	4.18464001152999e-06	6.2807297856327
DDX11L2	0.144135258623308	4.27933851157589	5.17591146287957	3.16830196819086e-07	4.18571848786384e-06	6.27995239088376
ZNF419	0.128875119733499	5.37561735748149	5.17512316625108	3.18109243588531e-07	4.20025658182363e-06	6.27613120601834
PDGFRB	0.201446368207725	6.06617540546678	5.17486992354747	3.1852120106777e-07	4.20333589467435e-06	6.27490375068082
PPRC1	-0.175745508082859	5.40857257590889	-5.17475685093369	3.1870530640156e-07	4.20340660983683e-06	6.27435571068787
LOC101928907	0.107080808875226	2.86084923039057	5.17448927184721	3.19141390277701e-07	4.20679872969194e-06	6.27305885245124
FANCL	-0.21381263925942	5.0291667306411	-5.17435635091758	3.19358231283943e-07	4.20729869292617e-06	6.2724146557903
CRYM	0.135536762624737	4.92819260640172	5.17385847689185	3.20171708064341e-07	4.21378355510564e-06	6.2700018599998
LOC284837	-0.25294422863376	4.36374471880445	-5.17383577676481	3.20208845593374e-07	4.21378355510564e-06	6.2698918557218
AC007255.8 /// BC038570	0.123017341572494	3.20227882601534	5.17288937487503	3.21760880584865e-07	4.2318394115401e-06	6.26530600403546
NKIRAS1	-0.150444792389897	4.71975166628102	-5.17160470597781	3.23879306417709e-07	4.25732016194457e-06	6.25908227477384
SASH3	0.274698623242114	5.27410059026876	5.1712820146138	3.24413544079201e-07	4.2619602807634e-06	6.25751917885392
1-Mar	0.173414997196908	4.88917455895438	5.16983096819534	3.26826411343081e-07	4.29126180298374e-06	6.25049149771781
LOC100506790	0.132310285520568	3.88070714759496	5.1696654436817	3.27102754488441e-07	4.29249351258381e-06	6.24968994610442
FAHD1	-0.187602226197375	5.5439818820615	-5.16893829210413	3.2831941547777e-07	4.30539627572895e-06	6.24616899399402
NHS	-0.25579912447489	4.2947311597671	-5.16885911559834	3.28452156772314e-07	4.30539627572895e-06	6.24578563930401
ATP1A1-AS1	0.10073458033467	4.42624394198782	5.16864148987048	3.28817279164217e-07	4.30778113472185e-06	6.24473197230538
TIRAP	0.20112067262357	5.02702464496611	5.16822817161094	3.29511807405451e-07	4.31275458818421e-06	6.2427309418731
LOC100128288	-0.0918247394156191	2.708557050085	-5.16819732320555	3.29563701095723e-07	4.31275458818421e-06	6.24258159886423
TINAGL1	0.164662161262483	4.98425389224544	5.16787208358147	3.30111306089186e-07	4.31751806117536e-06	6.24100710106127
PHGDH	-0.160464054687958	5.29910772582781	-5.16751276593102	3.30717312167467e-07	4.32303964031693e-06	6.23926773467495
HAUS5	0.161105221400463	5.31750791173675	5.16627834873811	3.32807429905969e-07	4.34593708298013e-06	6.23329306715986
DEFB124	0.215510088795065	5.23474461943898	5.16625999239409	3.32838607180099e-07	4.34593708298013e-06	6.23320423091049
LSM5	-0.114141515259552	6.41549048868159	-5.16596162003513	3.33345773378591e-07	4.35014384393505e-06	6.23176028628116
LOC101927330	-0.0964285558075728	3.78025713239598	-5.16570100968045	3.33789364567587e-07	4.35196106140128e-06	6.23049914916236
AL110181 /// RP11-390E23.6	-0.11047869892944	4.23175722601372	-5.16566238802503	3.33855152014284e-07	4.35196106140128e-06	6.23031225741807
SPG11	-0.121198440692051	6.13558942735107	-5.16458405969921	3.35697032830613e-07	4.37354649531562e-06	6.22509469494993
TMEM161A	0.125622399136159	5.7563073853002	5.16245812128035	3.39357178536699e-07	4.41878372672704e-06	6.21481109634001
PLCH1-AS1	0.143130033456538	3.60369502983965	5.16177596302359	3.40539787803128e-07	4.43172863861559e-06	6.21151217133485
GRAMD1B	0.113683435106894	4.21454590707517	5.16083096899759	3.42184649108959e-07	4.45067157546807e-06	6.20694282296202
TTC33	-0.220554315948391	4.15398517971247	-5.16054585184488	3.42682433676779e-07	4.45468220582815e-06	6.20556433936764
XBP1	0.39219215601468	7.4175864885974	5.16039999218659	3.42937360220256e-07	4.45553312869588e-06	6.20485916422162
MRVI1	0.152092567825409	5.70444168097	5.16024779868238	3.43203552434067e-07	4.45580542164076e-06	6.20412338665168
MSMB	-0.128735982313093	3.12891291301305	-5.16017138528265	3.43337277768883e-07	4.45580542164076e-06	6.203753974461
HIPK4	0.103567553974228	4.93413466610813	5.15968486064763	3.44189891377299e-07	4.46203992430043e-06	6.20140204092232
SNRNP48	-0.136170759258078	4.59020503879399	-5.15968071779258	3.44197160345338e-07	4.46203992430043e-06	6.20138201459936
LRRC42	-0.118911504522802	5.55805069900402	-5.15926936938388	3.4491964404039e-07	4.46675790444913e-06	6.1993936526916
LOC100506459	-0.123479282335767	3.40947467996458	-5.1592572278672	3.44940991430499e-07	4.46675790444913e-06	6.19933496562749
ANGEL1	0.114069154118597	5.41359798505375	5.15901597663922	3.45365428059666e-07	4.46979273871827e-06	6.19816888306753
XAB2	-0.215815068646278	4.33231790387199	-5.15868882795752	3.45941792808885e-07	4.47098846895212e-06	6.19658769605978
BC069776	-0.284582165862511	3.74837778976367	-5.15864781133775	3.46014120805403e-07	4.47098846895212e-06	6.19638945944621
RNF135	-0.160808549770106	6.260194088308	-5.158639831426	3.46028194144109e-07	4.47098846895212e-06	6.1963508920588
SLITRK1	0.0899232480766077	2.84937322562323	5.15815698106781	3.46880778699023e-07	4.47954332338617e-06	6.19401734832224
PLAC4	0.216649127792583	4.49029717216976	5.15741933316973	3.48187194369484e-07	4.49314836029098e-06	6.19045278872007
RGS8 /// SDHAP3	-0.121153962110385	3.6247400253785	-5.15734650086062	3.48316442456644e-07	4.49314836029098e-06	6.19010086390423
USP46-AS1	-0.104423686315727	3.29186257655721	-5.15708244555831	3.4878542399214e-07	4.49673137642498e-06	6.18882498976148
LOC221122	0.154711656859182	4.5479679583687	5.15611531788613	3.50508337333079e-07	4.51646797847928e-06	6.18415248538916
PRPSAP2	-0.0995298305320935	5.96770564036301	-5.1559255600702	3.50847351329977e-07	4.5183605223854e-06	6.18323579774902
AHCY	-0.11164717839874	5.88629457227131	-5.15580083933562	3.51070345396776e-07	4.51875765864838e-06	6.18263330982636
RP11-308D16.4	-0.0763081544582554	3.98232150368685	-5.15508843818212	3.52346712786234e-07	4.53270530518659e-06	6.17919217009158
SLC30A2	0.143481630953357	4.64773267696149	5.15479811551149	3.52868153926947e-07	4.5369313875047e-06	6.17778993664744
SLC29A4	0.115456344077931	4.62229069599111	5.15441688360812	3.5355400917543e-07	4.54326561736033e-06	6.17594872828251
UCMA	0.136495842002414	3.42469136523749	5.15327776051759	3.55611044108437e-07	4.56720333875151e-06	6.17044792344738
IRF8	0.199705643104029	5.67977180007373	5.15107833195818	3.5961560577039e-07	4.61611385660288e-06	6.1598300442851
LGALSL	-0.256104842632487	7.47454168453174	-5.15025185539355	3.61131647124358e-07	4.6330451793652e-06	6.15584124013767
AX746755 /// RP11-774O3.3	-0.241301130125206	4.80593591399976	-5.14990919839669	3.6176200965016e-07	4.63860164609223e-06	6.15418765317299
RP11-690I21.2	-0.217891206749785	4.05344561107617	-5.14842364960716	3.64507208423184e-07	4.66902428542897e-06	6.14701987771705
ALLC	0.103327444026925	3.97471397839282	5.14834754928782	3.64648378389017e-07	4.66902428542897e-06	6.14665274407959
FAM162A	-0.156982111936457	7.76467334960964	-5.14823538294562	3.6485654913116e-07	4.66902428542897e-06	6.14611162474898
AVEN	-0.115407845369724	5.35112773366356	-5.14819644493666	3.64928841495937e-07	4.66902428542897e-06	6.14592378026473
LOC100132352	-0.150641005788016	4.74586255786917	-5.14807224524377	3.65159523462181e-07	4.6694352113848e-06	6.1453246255469
CUEDC1	-0.131486053343415	4.72320704009899	-5.14693158903477	3.67284727968011e-07	4.69405851244334e-06	6.13982257209608
ALKBH2	-0.118915832164948	4.88641091100957	-5.14646867748029	3.68150607996552e-07	4.70076498069163e-06	6.13758999402426
MED8	-0.116356011383821	5.85458613504912	-5.14643735631835	3.68209265794947e-07	4.70076498069163e-06	6.13743894164456
RP11-521D12.1	0.176800472427827	4.11440282747375	5.14609218529968	3.6885629618966e-07	4.70647024481609e-06	6.13577434271125
CHST11	0.210767647313685	5.57971391741614	5.14535284131923	3.70245916624158e-07	4.72163935755624e-06	6.132209172322
RP4-621B10.8	-0.0418794187577987	2.42265718813449	-5.14493818113141	3.71027499599305e-07	4.72708879097326e-06	6.1302098542843
SPIB	0.150250608215745	4.15973385013154	5.14489831338597	3.71102729426574e-07	4.72708879097326e-06	6.1300176363933
IGLC1 /// IGLV2-5 /// IGLV2-5	0.427708353488937	4.4850293261061	5.1448063708592	3.71276279848937e-07	4.72708879097326e-06	6.12957435090272
CXorf23	-0.182589218836549	3.43078778404208	-5.14468502034018	3.71505460947464e-07	4.7274471967752e-06	6.12898929071247
CBS	0.174095139442382	4.91444530197339	5.14416379307099	3.72491402116484e-07	4.73742986055773e-06	6.12647647048661
DSCR3	-0.098427626201562	5.70190298172819	-5.14381728155626	3.731482557576e-07	4.74321858507877e-06	6.12480607729135
LOC286059	0.0894044758109767	3.53894491089996	5.14119242356921	3.78160518388911e-07	4.80231305091446e-06	6.11215600602575
AP2B1	0.134205096337522	5.85195134614967	5.14116894851822	3.78205637450824e-07	4.80231305091446e-06	6.11204289832513
TRMT1	-0.160993429785762	5.21698495376187	-5.14069159074529	3.7912425011054e-07	4.81137931225011e-06	6.10974299053741
MMP27	-0.202271680923752	3.60186709858464	-5.14054509362615	3.79406597369252e-07	4.81236544969543e-06	6.10903720689902
PDE5A	0.197368104526441	5.1396108070992	5.13976885962236	3.80906049557209e-07	4.82877987136783e-06	6.10529782537772
PCDP1	0.196320115895412	3.58705076248047	5.13867021722767	3.83038103411452e-07	4.85319183180157e-06	6.10000617000403
FRRS1L	0.160200225333627	3.86253183720399	5.13829524858814	3.8376841685771e-07	4.8598124894719e-06	6.09820035352743
IGJ	0.428612166763533	7.17963875621168	5.13818984083319	3.83973958387429e-07	4.8598124894719e-06	6.097692740457
GRK6	0.156165710314259	5.63182499933913	5.13696130129084	3.86377438067334e-07	4.88760184700992e-06	6.09177714885037
GRM4	0.118781437427087	4.95583068462062	5.13678729762913	3.86719028557151e-07	4.88929283631719e-06	6.09093940045635
LOC100507501	0.146983269147691	4.57810201163913	5.13612075068462	3.88030247408971e-07	4.90323444280998e-06	6.08773051884651
FEV	0.12270495717857	4.22738779819145	5.13245857153747	3.95311519622818e-07	4.99255944975842e-06	6.07010684971831
GNAI3	-0.114865211408359	7.2178810532182	-5.13166700252003	3.96902630316544e-07	5.00996363635203e-06	6.06629904697503
RP11-66N11.8	-0.113831254326446	4.18183506294292	-5.13032486480477	3.99614593690175e-07	5.04148969164064e-06	6.05984398023337
DNAJA1P4 /// DNAJA1P4	0.0912931533888909	2.92769841530884	5.13011020272923	4.00050005977649e-07	5.04427664373748e-06	6.05881169636625
NXPE4	0.126892063622241	4.02244677501401	5.12990809677177	4.00460369410139e-07	5.04674493410977e-06	6.05783982920119
CD247	0.166962200166238	4.71071360797488	5.12927030142036	4.01758045025544e-07	5.06038681672238e-06	6.05477308993976
ZNF112	-0.234368668559765	3.84689329865085	-5.12872351877949	4.02873781898572e-07	5.07172369118138e-06	6.05214424678916
MAGI2	-0.179924908623787	3.69654383097158	-5.12800769132161	4.04338995144747e-07	5.08744559113101e-06	6.04870304804851
LDHAL6B	0.0871398672971421	2.68916989191927	5.12785125935533	4.04659878431184e-07	5.08876026801483e-06	6.04795109043816
ADAMTS17	-0.146402291252891	3.83819359205572	-5.12712343216789	4.06156086887347e-07	5.10484582535696e-06	6.04445274962571
CEP76	-0.262594656696789	5.10218107228846	-5.12638380057567	4.07682044437301e-07	5.1212879043737e-06	6.04089813238445
SIRPB1	0.198709249118362	4.30347841567762	5.12592207560311	4.08637454424002e-07	5.13054905404956e-06	6.03867935090872
ZNF611	0.179651303436503	5.81001274263555	5.12482286541129	4.10920685724069e-07	5.15319625115814e-06	6.03339791704048
LOC102724156	-0.102982725288756	3.68970083633188	-5.12481744810949	4.10931968810951e-07	5.15319625115814e-06	6.03337189078929
LINC00302	-0.326880124427356	4.0847912264483	-5.12473743051683	4.11098663342944e-07	5.15319625115814e-06	6.03298746653698
PLA1A	0.242367153807728	4.01175153019284	5.12453052162504	4.11530004153744e-07	5.1558548629086e-06	6.03199345046281
RNF180	-0.118072575735583	3.04276210017236	-5.12423560283319	4.1214557517635e-07	5.16081754304955e-06	6.03057668688953
CD244	0.109108663795564	4.03760396560609	5.12388602431272	4.12876388829307e-07	5.16655753047647e-06	6.02889743878918
ZNF45	-0.158704365979017	5.06406696636429	-5.12380622884954	4.13043381412475e-07	5.16655753047647e-06	6.02851414498799
PADI3	0.152271199627087	4.48460783742544	5.12354081831967	4.13599291632621e-07	5.17076073473298e-06	6.02723929684848
GRB14	-0.0661082691650037	2.71591874597772	-5.12340322204352	4.13887775935697e-07	5.17161792715402e-06	6.02657840336507
SH3BP5L	-0.147122696978951	4.62735391035768	-5.12283750014035	4.15075915080102e-07	5.18370962242362e-06	6.02386133414629
CCL19	0.349449838524313	6.10130445966397	5.12251703878895	4.15750416935905e-07	5.1893772848539e-06	6.0223223319345
TAF7L	-0.0897203080774916	3.08964425027723	-5.12236318704795	4.16074618203135e-07	5.19066881785937e-06	6.02158349647052
NUDT13	-0.144399322067254	3.55900453026819	-5.12141812904042	4.1807144626141e-07	5.21281449113644e-06	6.01704552813688
ACTR3BP2 /// ACTR3BP5	0.117596340185314	3.66936368353522	5.12116115159185	4.18616019181574e-07	5.2168385305108e-06	6.01581170841921
DYNC2LI1	-0.161559003539248	4.59082347575455	-5.12103807300861	4.18877083736903e-07	5.21732706629079e-06	6.01522079406297
MYLK3	0.107346540053068	4.16645181110226	5.12060134142078	4.19804715836153e-07	5.22611312737055e-06	6.01312409987701
LOC100506858	0.187104057087263	4.92151753270709	5.11990925398088	4.21278803403568e-07	5.24168906922662e-06	6.00980180663962
TMEM158	-0.175119880351757	5.02255228365118	-5.11958545985317	4.21970175572722e-07	5.24751488565211e-06	6.00824760695152
CNTNAP3P2	-0.0722578371833384	2.97082821667345	-5.11944242658077	4.22275932690281e-07	5.24854166656693e-06	6.00756108103894
LSAMP	0.136926376651965	4.3301609446859	5.11870069159507	4.23864953725422e-07	5.26550884934338e-06	6.0040012078753
SCRN3	-0.22182222139489	4.85505750348304	-5.11859412344795	4.24093729678251e-07	5.26556924346026e-06	6.00348978461225
C9orf64	0.160307667128742	6.98094344320509	5.11718711238245	4.2712546336871e-07	5.30041287418395e-06	5.99673840963366
MACROD2-AS1	0.0876123827604676	3.27313257517997	5.11597599043729	4.29751889432238e-07	5.33019273833782e-06	5.99092833595168
HIST1H2AE	-0.167378203493965	3.46679877317452	-5.11533321859622	4.31152136424229e-07	5.34474098057574e-06	5.98784529631594
SNHG12 /// SNORA16A /// SNORA44 /// SNORA61	-0.143430559401971	6.10943273108183	-5.11435575511506	4.33289954950753e-07	5.36594356414529e-06	5.98315759098785
IL17RD	-0.260759166256796	4.72441236841097	-5.11434256098352	4.33318881965976e-07	5.36594356414529e-06	5.98309432032984
KDELC1	-0.179692807804923	4.43953133819485	-5.11401768387109	4.34031737083999e-07	5.37194227856174e-06	5.98153646324476
LOC729866	0.0991738793623869	2.73886897451157	5.1135007479602	4.35168352508354e-07	5.38061209169844e-06	5.97905782745122
C1orf194	0.17122106040276	3.71599250028481	5.11349098949851	4.35189836639328e-07	5.38061209169844e-06	5.97901103917444
RBBP9	-0.161508295179044	5.16826603507971	-5.11236513690775	4.37675401923673e-07	5.40849960674572e-06	5.97361352996989
RP11-363E7.4	-0.15802261026108	3.79842975900598	-5.11209711425067	4.38269140951526e-07	5.4129921841471e-06	5.97232874761037
IGLVIVOR22-1 /// IGLVIVOR22-1	0.106562846502165	3.62808350360849	5.1117325429346	4.39078010822776e-07	5.42013569685481e-06	5.97058125184642
ZCCHC13	-0.103631379417285	3.31160567495135	-5.11087533031156	4.40985591222399e-07	5.44082747281528e-06	5.96647283007782
CDAN1	-0.118821050837071	4.64451229017986	-5.11042581415477	4.41989114234758e-07	5.45034924506795e-06	5.96431865344066
IFNA16	0.0814183425612165	2.80260713994363	5.11008574663505	4.42749765751852e-07	5.45686765797722e-06	5.96268909227524
LOC101927331	0.102677840292506	3.10585620537293	5.10986804875291	4.43237369577334e-07	5.46001570611869e-06	5.96164596290303
CTB-113P19.1	0.135695000720014	3.49744380836708	5.10819692496866	4.46997720486581e-07	5.50345465704839e-06	5.95363988836239
USP46	-0.213754571705672	5.18639700114675	-5.10785810992363	4.47763873079279e-07	5.5100027416705e-06	5.95201697237211
LGALS12	0.091206377888122	3.43229816527405	5.10718648068229	4.49286364902093e-07	5.52584631644227e-06	5.9488001735458
LOC285181	-0.0760527430215039	2.93721662600744	-5.10591212170391	4.5218893788428e-07	5.55863829758847e-06	5.94269763015617
ELTD1	0.211949616650805	5.77469750254173	5.10568017207383	4.52719190684359e-07	5.56224894886802e-06	5.9415870381404
MAP3K19	0.20553016571109	5.190300231009	5.10464132371225	4.55101457185546e-07	5.58789657894437e-06	5.93661351792498
C20orf203	0.155985099204195	4.66156939332094	5.10456283875206	4.5528192912304e-07	5.58789657894437e-06	5.93623780601335
RP11-534L20.5	0.109117808772021	3.60316304885942	5.1041237169585	4.56292943783127e-07	5.59738386333021e-06	5.93413580221699
RNF217	-0.21834052804064	5.12009002621515	-5.10352794564018	4.57668093535693e-07	5.61132580166077e-06	5.93128420573778
FTCDNL1	-0.125834110780892	3.54609024499992	-5.10313187520362	4.58584514163442e-07	5.61963180566311e-06	5.92938862389619
MTF1	-0.183925233621784	5.81532381848542	-5.10230507030202	4.60503283380012e-07	5.64011308739959e-06	5.92543199018528
CDKN2A	0.139335227478813	5.24207663392163	5.10220521104135	4.60735552002662e-07	5.64011308739959e-06	5.92495415811221
SLC22A12	0.142228279842951	4.22050288540613	5.10184085400093	4.61583993128595e-07	5.64755940812281e-06	5.9232107616751
TDP2	-0.158416908582767	6.38913648605067	-5.10088067829182	4.63827100847297e-07	5.67205309595686e-06	5.91861700015003
NME6	-0.190474944883046	4.6240926655924	-5.10051755199338	4.64678160220664e-07	5.67950707679268e-06	5.91687990256453
RP1-86D1.3	-0.185482610380924	3.42496201180381	-5.09997625015085	4.65949614009453e-07	5.69001575392291e-06	5.91429067030285
RAVER2	-0.192475223647318	4.58927604090047	-5.09994553033909	4.66021872004402e-07	5.69001575392291e-06	5.91414373440529
APCDD1 /// LOC100130468	-0.0849973691689759	3.63895404407323	-5.09939719155793	4.67313478659007e-07	5.702824994367e-06	5.91152111117394
LOC340340	0.0920112604572926	2.97854898407615	5.09895311997019	4.68362021516892e-07	5.71265627489172e-06	5.90939737040561
TRBV5-2 /// TRBV5-2	0.107012598387246	4.45972233984142	5.09827099494018	4.69977089931889e-07	5.72938374641696e-06	5.90613548355296
MTRF1	-0.187836635978534	4.53816911340081	-5.09772184827131	4.71281217513913e-07	5.74230523888973e-06	5.90350978071107
RP11-210K20.4 /// RP11-452K12.7	0.106656627743045	3.1200228009065	5.09758353971594	4.71610227539594e-07	5.74306735566873e-06	5.90284850946517
HSPB6	0.195561976634137	4.09466320413104	5.09749027802578	4.7183220493077e-07	5.74306735566873e-06	5.90240262236785
RNF139	-0.114507660448365	6.01587983350857	-5.09717218263443	4.72590081970191e-07	5.74723578520316e-06	5.90088185401649
TARS	-0.127350455695682	6.56785194861762	-5.09706844435957	4.72837497704308e-07	5.74723578520316e-06	5.90038591489413
ABCC3	0.147948275798336	5.07428547480437	5.0970389517767	4.72907860366053e-07	5.74723578520316e-06	5.90024492207479
UFSP2	-0.123362372969344	5.4879025159868	-5.09459558611479	4.78772484231954e-07	5.81550296446211e-06	5.88856669706494
ST3GAL3	0.22628296926601	5.82053928569935	5.09414778193929	4.79854913784633e-07	5.82564179275138e-06	5.88642694005996
CDC42-IT1	-0.242232526260396	4.07414433109942	-5.09396348803512	4.80301074972941e-07	5.82804957640025e-06	5.88554637229198
ST14	0.172578136789873	6.31771147760562	5.09364175115471	4.81080936591405e-07	5.83450196229164e-06	5.8840091628523
CCDC30	0.117519970980309	3.88277487317867	5.09320013404105	4.82153371467981e-07	5.84449416672218e-06	5.88189932784104
ZNF180	-0.187092777335608	4.18112010584184	-5.09285277930036	4.82998521083431e-07	5.85172242235856e-06	5.88023995018379
UBXN2B	-0.130663901892565	5.47295519732133	-5.09155840519502	4.86160499514679e-07	5.88699809813965e-06	5.87405739278982
DSG2	0.215768146884086	5.9864553460844	5.09052266501562	4.88705079356609e-07	5.91476512925889e-06	5.86911122572463
STK17B	0.244340382986309	6.42525729460005	5.08985914175584	4.90341969337046e-07	5.93084417638758e-06	5.86594305789217
NPM1P22 /// NPM1P22	0.098549911056209	5.77894822101767	5.08968373936183	4.90775566493947e-07	5.93084417638758e-06	5.86510561540396
RP11-111M22.4	-0.113207903834281	3.48320193807811	-5.08967781501515	4.90790218032413e-07	5.93084417638758e-06	5.86507733061766
LOC101927049	0.132566118191901	3.30065368578226	5.08921214887205	4.9194318406186e-07	5.94172363451396e-06	5.86285418044743
AC068138.1	0.163432698409496	3.45728341501452	5.0889967564116	4.92477370516349e-07	5.94512209705465e-06	5.86182593167072
GPATCH2L	-0.144619400935025	4.74516843404996	-5.0884576245041	4.93816910822855e-07	5.95823420980516e-06	5.85925237667354
CENPT	-0.256000817630404	4.8341925803432	-5.08805049899217	4.94830799017512e-07	5.96642060501084e-06	5.85730912073206
SYTL3	0.132871784880921	4.90560034981246	5.08794622078607	4.95090812708856e-07	5.96642060501084e-06	5.85681141185739
CLEC3A	0.106127757141991	3.35852650432455	5.08787977981006	4.95256549624985e-07	5.96642060501084e-06	5.85649430092892
EPHA10	0.108034761018818	4.60297251534552	5.08702810157102	4.97385817201948e-07	5.98900403344649e-06	5.85242972622219
LOC100996542	0.0674131465566453	2.84931023276182	5.08656983293192	4.9853518777777e-07	5.99903959822452e-06	5.85024292739616
LOC101927950	0.163223671852074	4.01395811689113	5.08649246774706	4.98729478420179e-07	5.99903959822452e-06	5.84987376839619
IL2RG	0.286501934939123	5.87145275806808	5.08514501172246	5.02125170990248e-07	6.03679730112815e-06	5.84344500925296
ORC5	-0.134441995145232	5.46183503941984	-5.08255706465578	5.08709806235855e-07	6.11283587299048e-06	5.83110217069505
LOC100652768	0.124034875099388	4.87190716666425	5.08202244882915	5.10080421808803e-07	6.1261752805188e-06	5.8285531104064
FGL1	0.112434843498586	4.09035500318339	5.08151713108945	5.1137920679559e-07	6.13863880908887e-06	5.82614396833551
C4orf46	-0.188528037379606	4.18547191302208	-5.08036354062905	5.14356197902958e-07	6.17122466830916e-06	5.82064495187048
NDUFB2-AS1	-0.123716817646544	3.75676322281766	-5.0794773407748	5.16654526482626e-07	6.19563888055351e-06	5.81642132339848
ENGASE	0.115619401422164	5.72547500821435	5.07910444790025	5.17624576529162e-07	6.20410781939846e-06	5.81464431638244
BOLA3-AS1	-0.115336289795197	3.5082988632343	-5.078825135117	5.18352339001739e-07	6.20966561587616e-06	5.8133133395453
MLLT3	-0.12709051381443	4.63419762336325	-5.07830323113852	5.19714836351317e-07	6.22281776559958e-06	5.81082654949952
TRHDE-AS1	0.138140744615205	3.68091714627467	5.07800430099461	5.20496790849257e-07	6.22900892295731e-06	5.80940229931146
GPN1	0.0856960332648761	6.01819626100762	5.07783463094927	5.20941127080923e-07	6.23115541425991e-06	5.80859394173055
RP11-819C21.1	-0.133989249873227	3.24379082267373	-5.07743401228164	5.21991733236406e-07	6.24054783873275e-06	5.80668537508819
DOK2	0.130361205085225	4.41479980536372	5.07672530662668	5.23855304546015e-07	6.2596449907033e-06	5.80330940281587
ZNF670	-0.111207622263693	2.9117904875622	-5.07619674222292	5.25249373009232e-07	6.2727653306836e-06	5.8007918260316
DNAJC1	0.266949024182718	7.18046096365163	5.07610685459152	5.25486804790214e-07	6.2727653306836e-06	5.80036371080541
LINC00032	0.206289435468317	4.04669615029282	5.07555279848939	5.2695259725292e-07	6.28707117047167e-06	5.79772501449298
ARRB1	0.107401981264487	5.29195291002454	5.07465901095155	5.29325507683188e-07	6.31214583777777e-06	5.79346889719054
RP11-680C21.1	-0.0832810975710826	3.5383045038998	-5.07455922242102	5.29591075775452e-07	6.31214583777777e-06	5.7929937575882
LILRA5	0.130627368764035	3.71998233293593	5.07343409083133	5.32594326949804e-07	6.34472552814164e-06	5.78763707128902
SIGLEC6	0.164986056013427	4.49928397328065	5.07317207156642	5.33296080533415e-07	6.3498686733285e-06	5.78638976794665
TAF4	-0.153358603671418	5.33381381319114	-5.07264891235091	5.3469990799362e-07	6.36336186051517e-06	5.78389952250855
BMP15	0.0974488374816214	3.18162566618018	5.07062411839676	5.40166918637907e-07	6.42517210859333e-06	5.77426367705275
LOC100131864	0.105889815583752	4.09417846848365	5.0704390773439	5.40669221908081e-07	6.42789556238141e-06	5.77338325492138
GPR68	0.135832824905059	5.70366695310535	5.07016523997964	5.41413395945934e-07	6.43349035829438e-06	5.77208039513978
DEPTOR	-0.17663708596653	5.34375246021512	-5.06674372690974	5.50795510379616e-07	6.54167031418538e-06	5.75580696572424
THRB	-0.203846660946906	3.9989073494943	-5.06603476812347	5.52759106005587e-07	6.56167750470842e-06	5.75243626073664
ORAI2	0.210714669660436	6.33384829437067	5.06550230212834	5.54238319595396e-07	6.57468161666742e-06	5.74990496324227
MAP3K10	0.136338433686827	5.35335490979988	5.06543924588285	5.54413745783785e-07	6.57468161666742e-06	5.74960521532176
OR2H1	0.188922555283229	4.01941775853005	5.06505417006121	5.55486214775527e-07	6.58274152214868e-06	5.74777476970075
CYP24A1	0.365205307355932	5.16236928735075	5.0649942584097	5.55653254017058e-07	6.58274152214868e-06	5.74748999296744
FAM161A	-0.202537180571337	4.19704623217246	-5.06485442398975	5.5604331429983e-07	6.58404560879899e-06	5.74682533303181
TNFRSF10C	0.164747220330588	4.74334079433673	5.06396827438161	5.5852133978399e-07	6.61005929862119e-06	5.74261368164121
EU250746	0.0815172982051741	3.33167801643382	5.06370413999247	5.59262027171135e-07	6.61549589082315e-06	5.7413584455792
KDM6B	0.165655276896965	5.54203859530569	5.06281366054736	5.61766118745213e-07	6.64177579105703e-06	5.73712709239759
RNF212B	0.102669823240205	3.12160234698308	5.06248749523371	5.62686028031325e-07	6.64809220023434e-06	5.73557739950808
MUT	-0.152088147336719	5.91735837483588	-5.06242382382075	5.62865775245219e-07	6.64809220023434e-06	5.73527489132347
TCEANC2	0.150166611086994	4.76474015371438	5.06226729021283	5.63307912540454e-07	6.64997433298259e-06	5.7345312018455
AK9	-0.129566988863924	3.81065761636291	-5.06207306220607	5.63856986365564e-07	6.65311635292152e-06	5.73360845579478
RP11-157P1.4	-0.142191476656953	4.90533870785543	-5.06183874040054	5.64520092150837e-07	6.65760004364047e-06	5.73249527345383
STAG3L2 /// STAG3L3 /// TRIM73	-0.20476424239615	4.73092692723316	-5.06149147843672	5.65504193151418e-07	6.66534173786373e-06	5.73084563754085
RWDD3	-0.151816418670057	5.08108028983099	-5.0613784618341	5.65824826905186e-07	6.66534173786373e-06	5.73030878482607
WDR47	-0.225738998165368	5.88601710882574	-5.06130728407431	5.66026851952452e-07	6.66534173786373e-06	5.72997068104672
LINC01056	0.106851736476424	4.40175529245131	5.06025496100332	5.69021826652486e-07	6.69725589367361e-06	5.72497251236457
SLCO1B1	-0.10054591472313	3.00094128242609	-5.05996549510446	5.69848346722354e-07	6.70362867509899e-06	5.72359781596046
[truncated: 21,517 more rows]
